# Supplementary material for: Wnt-controlled sphingolipids modulate Anthrax Toxin Receptor palmitoylation to regulate oriented mitosis in zebrafish
Source: Nat Commun. 2020 Jul 3;11:3317. doi: 10.1038/s41467-020-17196-3 (PMC7335183; doi:10.1038/s41467-020-17196-3)
Supplement: Supplementary file 18 — Source Data [file 41467_2020_17196_MOESM18_ESM.xlsx]

## Sheet: Figure 1a,b,f
Lipid profile of delyolked control morphant vs. Wnt5b morphant embryos
Amounts of membrane lipids in deyolked, control morpholino- and wnt5 b morpholino-injected embryos (6hpf at 28°C). Lipid amounts are normalized as pmol/nmol inorganic phosphate. n = 4 independent experiments (400 embryos analyzed/experiment)
Lipid species	Deyolked Control MO-1	Deyolked Control MO-2	Deyolked Control MO-3	Deyolked Control MO-4	Deyolked wnt5b MO-1	Deyolked wnt5b MO-2	Deyolked wnt5b MO-3	Deyolked wnt5b MO-4
PE28:0	0	0	0	0	0	0	0	0
PE28:1	0	0	0	0.0824055	0	0	0	0
PE28:2	0	0.202869	0.111211	0.139826	0.247572	0	0.145218	0
PE28:3	20.7671	7.89262	4.04735	9.67958	4.59185	3.87145	5.63373	10.0996
PE28:4	0	0.292848	0	0.696064	0	0.163716	0	0
PE28:5	1.50541	0.858623	0.358983	0.491365	0	0.36503	0.183052	0
PE28:6	0	0	0	0	0	0	0	0
PE30:0	0	0.208181	0	0.404576	0.578343	0	0.462638	0
PE30:1	0	0	0	0.142895	0.510823	0.103914	0	0.141648
PE30:2	0.895742	0.898134	0.408864	1.62444	1.84579	1.21174	1.86836	0.282753
PE30:3	1.66145	1.25506	0.739226	2.49058	2.31186	1.87282	1.93346	1.13508
PE30:4	0.808055	0.487416	0.206476	0.909529	0.641311	0.751673	0.79842	0
PE30:5	0	0	0.109576	0	0	0.103322	0	0
PE30:6	0	0	0	0.0767073	0	0	0	0
PE31:1	0	0	0.141058	0.517226	0.558365	0.211676	0.829021	0
PE32:0	2.07963	1.9905	0.764576	1.98343	1.44801	1.027	1.45079	0.231195
PE32:1	17.096	12.4029	13.2918	16.0923	19.0598	11.4731	7.10288	6.24552
PE32:2	7.89114	5.41968	3.98111	5.05391	3.64809	3.02475	5.40144	2.21969
PE32:3	3.84511	2.97696	1.716	2.80179	2.75314	2.76274	3.22289	2.32362
PE32:4	0	0.583704	0.252269	1.65381	0.648392	0.933744	1.13726	0
PE32:5	0	0	0	0.450601	0	0.127302	0.434819	0
PE32:6	0	0	0.120615	0.153415	0.424843	0	0.533578	0
PE34:0	56.139	39.1852	20.7932	28.6381	55.0116	21.9365	17.881	16.5793
PE34:1	2074.34	1453.71	974.3	1173.56	1453.95	440.834	552.259	424.264
PE34:2	118.769	88.3448	59.4166	67.2342	135.324	40.3564	48.9888	49.0467
PE34:3	240.904	149.514	114.547	115.043	244.798	88.8445	82.2264	103.226
PE34:4	100.159	43.3448	27.0513	25.4581	71.319	24.5115	30.3978	32.2341
PE34:5	2.01473	1.86765	1.68861	1.69852	3.2503	2.90278	1.64636	0
PE34:6	0	0.913739	0.549513	0.528623	1.02974	1.01871	0.188338	0.406762
PE36:0	95.2677	78.1088	24.9632	48.2327	100.297	34.5299	39.2845	29.3762
PE36:1	387.111	227.137	85.3197	136.869	313.519	87.5617	85.4429	79.2454
PE36:2	389.759	203.404	105.025	116.784	261.367	93.5023	102.034	89.0725
PE36:3	516.72	286.029	122.697	145.114	420.818	149.296	126.614	184.74
PE36:4	6593.85	2673.44	1084.63	1587.72	2703.69	1209.49	1061.56	1268.04
PE36:5	2280.33	1470.18	1015.83	1060.44	1730.01	842.564	656.95	769.306
PE36:6	908.425	258.89	108.643	186.535	277.46	125.656	174.374	184.873
PE38:0	250.63	79.6085	38.4868	54.5551	148.614	56.8651	93.8819	69.012
PE38:1	870.591	232.727	137.99	131.771	314.106	183.476	226.304	200.04
PE38:2	2867.27	662.957	295.557	423.149	598.069	441.704	445.709	311.026
PE38:3	14656.4	4357.59	1266.13	2296.82	5456.93	2280.93	2863.49	1713.32
PE38:4	1861.31	813.797	324.559	524.331	1637.55	623.579	559.131	511.955
PE38:5	5452.3	2443.34	1517.42	1907.9	5807.88	2069.21	1944.61	1572.95
PE38:6	14597.2	6533.52	4659.81	6276.62	18252.5	5703.29	7452.73	4352.28
PE40:0	174.077	33.7297	17.425	36.6718	60.3351	37.4131	38.1959	27.6992
PE40:1	613.746	99.8058	46.8914	150.632	160.599	124.88	126.81	92.2807
PE40:2	1094.96	228.653	107.997	153.516	512.571	239.827	335.338	265.829
PE40:3	176.276	39.9233	23.2877	32.3836	77.8884	41.2203	62.2267	46.9931
PE40:4	182.954	55.2364	26.714	38.2778	91.6855	55.0483	55.9097	40.5077
PE40:5	569.727	222.604	101.622	201.273	562.486	216.965	196.13	190.49
PE40:6	3907.09	1434.51	813.033	1230.44	3748.02	1309.37	1566.62	1278.42
PE42:0	609.713	116.926	95.6366	89.0046	254.485	154.653	198.596	127.513
PE42:1	70.4131	16.691	13.2709	10.5996	36.1023	23.7314	27.3964	12.9532
PE42:2	134.939	26.3713	10.7437	23.8577	36.8172	27.8548	31.5579	22.8422
PE42:3	188.537	38.8867	16.7369	31.6332	65.2648	35.1685	44.6211	31.9239
PE42:4	179.17	56.0993	29.0101	34.1685	73.4455	58.6047	61.6962	29.0039
PE42:5	82.2133	22.7097	11.4543	15.8683	39.1331	27.9946	24.9955	19.469
PE42:6	78.6951	20.7866	13.2402	12.8912	57.3475	22.5081	22.1513	17.8916
PE44:0	162.834	39.5192	29.1925	32.9486	63.4458	35.1451	70.9119	53.9452
PE44:1	225.198	51.9649	29.1136	50.4975	123.403	33.5449	108.002	82.63
PE44:2	25.2354	13.1592	8.91487	11.4719	33.2177	10.4968	20.8324	11.2382
PE44:3	38.4559	9.30706	6.16404	6.95801	16.8339	9.56836	15.1416	10.0383
PE44:4	63.0971	14.0268	10.8807	11.116	22.7286	12.2763	23.9006	8.4066
PE44:5	32.5982	6.67076	4.77431	3.54694	8.01588	5.39345	7.67206	3.88798
PE44:6	7.78251	1.61066	0.666449	1.69545	3.83977	1.56374	3.08657	1.23792
PE(O-)30:0	0	0	0	0	0	0	0	0
PE(O-)30:1	0	0	0	0.527746	0	0	0	0
PE(O-)30:2	2.7397	1.85803	0.659089	3.93618	1.05225	1.99005	1.81634	0.332411
PE(O-)30:3	1.13648	1.46955	0.495135	1.84273	1.42929	1.39499	1.23213	0.16607
PE(O-)30:4	1.69275	1.63723	0.854117	4.66424	2.21551	2.66475	2.81088	1.55704
PE(O-)30:5	0	0.220798	0.192984	0.116595	0	0	0	0
PE(O-)30:6	0	0	0	0	0	0	0	0
PE(O-)32:0	0	0	0	0	0	0	0	0
PE(O-)32:2	0	0.615579	0.186442	2.07241	0.755614	0.205163	0.391699	0
PE(O-)32:3	23.298	8.71373	2.46627	9.17156	3.6539	4.13968	4.5126	3.88012
PE(O-)32:4	0	0	0	0	0	0	0	0
PE(O-)32:5	0	0.647121	0	0.684667	0.656737	1.53443	2.92383	0
PE(O-)32:6	0	0.958231	0.440347	1.44911	1.00217	0.736574	1.03433	0
PE(O-)34:0	0	0.699914	0.134925	1.13351	0.925298	0.129966	0.694375	0
PE(O-)34:1	1.65892	6.19629	5.40355	6.14842	7.64187	3.29445	2.85901	3.23565
PE(O-)34:2	1.87756	2.11568	0.944476	2.07636	2.20666	1.68334	0.940856	1.01189
PE(O-)34:3	1.14499	0.933993	0.201979	1.3724	1.40957	1.09391	0.860457	0.304732
PE(O-)34:4	0	0.920048	0.148418	0.682914	1.00572	0.240985	0.70133	0
PE(O-)34:5	0	0	0	0	0	0	0	0
PE(O-)34:6	0	0.543861	0.107122	0.936267	0.154511	0	0.37918	0
PE(O-)36:0	119.365	43.4979	17.29	32.3582	68.1261	34.7706	35.429	38.5092
PE(O-)36:1	74.3646	48.637	24.5298	34.6283	59.9095	23.2998	29.1159	22.7955
PE(O-)36:2	5.86974	7.62434	3.26151	5.44709	13.7371	4.61099	5.63345	5.73836
PE(O-)36:3	9.06743	9.1437	6.00826	6.32419	12.3827	5.54266	4.73377	7.35184
PE(O-)36:4	30.3616	14.8908	5.74291	7.76979	16.6162	7.57653	8.81823	9.91697
PE(O-)36:5	7.91507	5.69593	2.36732	4.99036	5.55558	2.93386	3.00478	2.11088
PE(O-)36:6	1.49528	2.52706	0.776433	2.87061	3.25359	0.57493	1.52479	0.337566
PE(O-)38:0	3545.54	939.844	524.329	783.451	1547.45	881.509	962.241	813.804
PE(O-)38:1	8714.75	2771.85	1700.19	1639	2929.33	2240.48	2289.12	1569.31
PE(O-)38:2	137.199	36.9795	21.2986	30.1346	45.9812	24.6382	31.0213	20.8491
PE(O-)38:3	118.464	35.6989	15.5728	21.29	36.8723	22.321	30.4793	13.532
PE(O-)38:4	224.844	98.6679	46.2822	63.9239	157.844	75.656	95.2818	68.8421
PE(O-)38:5	140.629	108.757	80.094	72.6738	181.787	90.5986	72.6654	54.0101
PE(O-)38:6	118.974	82.3836	34.5911	72.4616	105.578	50.1066	50.1794	41.3953
PE(O-)40:0	4686.55	1509.88	785.145	1198.32	3750.91	1423.25	1652.78	1426.85
PE(O-)40:1	17692.7	3373.49	1528.13	2495.03	6237.68	4017.18	4351.54	3628.77
PE(O-)40:2	42079.2	7505.42	4497.1	6706.09	15682.5	10408.5	12876	8264.36
PE(O-)40:3	1438.75	310.653	216.909	282.761	669.269	408.658	480.368	410.291
PE(O-)40:4	208.121	48.0852	37.1249	52.8916	110.283	69.1681	76.6778	51.6737
PE(O-)40:5	158.976	41.0552	23.1074	55.1333	97.3622	48.444	54.2683	25.9175
PE(O-)40:6	461.47	124.428	112.573	156.743	511.352	162.059	226.903	151.726
PE(O-)42:0	118.872	28.0503	20.8897	24.9294	82.172	41.8038	36.9432	30.1294
PE(O-)42:1	1306.29	260.566	115.163	173.4	371.713	268.399	270.641	205.109
PE(O-)42:2	6900.72	1352.29	609.944	869.705	2468.6	1479.33	1747.77	1175.73
PE(O-)42:3	4499.5	920.746	699.794	707.516	2302.33	1017.38	1427.66	1076.03
PE(O-)42:4	1521.13	325.546	231.585	261.308	811.467	391.957	507.656	420.753
PE(O-)42:5	2686.58	612.696	313.648	407.928	1006.52	533.747	723.854	530.961
PE(O-)42:6	485.52	139.603	75.7633	86.748	281.161	138.571	184.204	91.9706
PE(O-)44:0	6.43659	1.69666	0.858206	1.61129	5.12644	1.86956	3.36672	1.70357
PE(O-)44:1	10.1597	3.77349	1.75771	2.65846	7.03672	3.08929	4.51483	2.73879
PE(O-)44:2	60.1305	16.6469	9.50364	13.3269	36.1145	10.9258	21.7871	12.1586
PE(O-)44:3	196.758	46.3238	38.4692	39.957	116.892	50.3109	69.3023	45.5864
PE(O-)44:4	358.898	75.1667	68.0056	91.7638	202.693	80.8414	101.836	76.6037
PE(O-)44:5	653.919	150.11	106.624	125.137	422.656	155.56	219.202	175.062
PE(O-)44:6	1178.26	224.33	137.842	177.281	363.687	267.082	319.744	213.875
LysoPE14:0	0	0.675344	0.542154	0.387043	0	0	0	0
LysoPE14:1	0.765478	1.48914	0.372884	4.76374	0.537882	1.44117	0.567796	0
LysoPE14:2	0	0	0	1.3312	0.185869	0.4198	0	0
LysoPE16:0	2.55374	3.16721	3.03091	3.55746	3.83345	5.72828	6.91009	3.8291
LysoPE16:1	0	0	0	0	0	0	0	0
LysoPE16:2	0.889988	1.12192	0.470603	1.05023	0.819846	0.788679	0.785623	0.782861
LysoPE18:0	1.36824	2.39624	2.71077	5.30814	3.57096	4.86589	3.39287	3.32031
LysoPE18:1	0.756962	0.819776	0.927304	0.669326	1.65638	0.837823	1.33395	0
LysoPE18:2	0	0.572415	0.790743	0.608837	0.26401	0.381609	0	0
LysoPE20:0	0	0	0	0.10213	0	0	0	0
LysoPE20:1	0	1.18169	0.297653	3.8849	0.907344	2.36929	0.717187	1.09872
LysoPE20:2	0	0	0	0.226177	0	0	0	0
LysoPE22:0	0	0.111229	0.242048	0.726747	0.144396	0.213453	0	0
LysoPE22:1	0	0	0	0	0	0	0	0
LysoPE22:2	0	0	0.125112	0.472517	0	0.22263	0.479886	0
PC28:0	14.2216	13.1632	13.2366	19.0729	16.8567	14.3093	14.5958	14.3192
PC28:1	13.8619	12.209	10.9392	15.4822	12.8366	10.6868	10.9025	14.797
PC28:2	3.30196	2.87735	2.94914	4.95836	2.84316	3.91379	4.42191	5.90551
PC28:3	4.04695	3.26649	3.84987	4.08477	4.42545	2.34798	2.28426	2.75182
PC28:4	0.670196	0.733116	0.78829	1.35618	0.541928	0.758778	0.675736	0.680017
PC28:5	1.31346	2.09509	2.09011	1.60998	1.12583	1.49091	1.44411	1.41756
PC28:6	1.32405	1.4991	1.35211	2.34374	1.28566	1.27568	1.32143	1.9174
PC30:0	225.073	165.119	132.739	169.754	238.904	149.122	195.073	158.728
PC30:1	132.887	145.924	131.706	151.649	118.868	172.952	105.061	108.77
PC30:2	11.2368	12.5221	8.5424	12.7518	8.97633	9.8727	8.09548	7.84544
PC30:3	6.89942	7.04429	5.69507	7.61857	4.88039	6.04565	6.19846	5.22197
PC30:4	1.38826	2.84547	2.91847	4.03831	1.95655	2.85837	2.58916	2.08455
PC30:5	2.44833	2.72229	2.88372	3.98571	2.65957	3.12304	3.08463	2.69999
PC30:6	1.70449	1.99084	1.88037	3.17831	2.06125	2.26893	2.28287	1.99338
PC32:0	1785.47	1594.28	903.677	1128.72	1509.25	1061.85	1321.41	1052.55
PC32:1	2552.8	3684.41	2785.19	2847.28	2681.09	2282.56	2157.97	1782.23
PC32:2	253.352	385.779	301.881	304.546	271.621	230.005	236.106	216.812
PC32:3	174.684	164.903	110.653	133.448	138.347	113.681	115.062	107.916
PC32:4	42.2633	41.4888	26.6845	31.0949	31.3547	31.7322	28.9548	30.134
PC32:5	6.629	7.70104	6.34148	7.76059	5.90026	6.40594	6.10304	6.45365
PC32:6	44.3146	43.725	25.267	43.2366	31.9945	25.1803	31.0229	26.8764
PC34:0	2320.93	2464.71	1599.77	1848.05	1753.89	2015.99	1582.92	1185.36
PC34:1	38443.8	40016.6	28249.2	29000.7	30226.3	32812.9	26237.9	26710.4
PC34:2	7412.02	6402.56	5649.07	4855.89	7374.38	6811.67	5622.84	5652.47
PC34:3	9898.29	8681.14	6456.39	6087.75	7881.8	8407.5	6859.71	6979.91
PC34:4	2322.22	1945.87	1567.92	1505.63	2073.04	1876.24	1840.21	1907.37
PC34:5	210.488	217.836	177.142	138.55	220.333	185.13	183.563	164.019
PC34:6	31.8025	34.4996	20.0597	28.8349	32.8553	28.3785	29.9399	27.3727
PC36:0	1073.23	952.097	452.503	852.177	954.597	811.834	742.936	724.932
PC36:1	3477.17	2209.18	1930.9	2479.3	2560.22	2725.16	2143.52	1933.79
PC36:2	6028.11	4163.9	3673.85	4875.51	5519.5	5121.43	4611.07	4283.07
PC36:3	5810.22	3379.79	3077.9	3815.38	4923.38	4877.27	4435.35	5167.89
PC36:4	12662.9	6924.39	7591.63	8844.92	10578.6	9869.74	8580.87	8803.47
PC36:5	16239.9	9679.81	12529.6	11979.4	15681.6	15861.8	12407.3	11978.2
PC36:6	2258.6	1171.66	1388.18	1437.38	1731.14	1714.57	1507.04	1414.89
PC38:0	354.997	263.508	234.868	230.606	448.079	385.29	362.205	323.546
PC38:1	177.365	145.138	87.434	124.274	191.212	135.532	141.906	139.177
PC38:2	353.965	290.429	183.909	237.594	417.431	282.519	270.477	254.982
PC38:3	471.22	355.897	281.12	330.578	550.173	399.688	368.228	434.485
PC38:4	2278.2	1632.38	1373.64	1438.23	2109.21	1751.09	1586.41	1544.44
PC38:5	11275.8	8929.72	8797.75	8732.85	10562	11534.2	8180.35	7632.59
PC38:6	29567.2	24651.4	23980	21227.6	30256.7	29699.4	26890.5	19830.5
PC40:0	66.4957	52.8342	51.9458	54.8229	80.7592	65.9722	68.7949	69.0796
PC40:1	27.3031	23.3624	19.3356	18.9918	31.1195	25.0015	26.3523	26.5774
PC40:2	38.09	28.9159	21.5153	26.6372	42.9625	29.4035	31.2238	37.7906
PC40:3	57.8051	47.1004	37.1653	47.8548	70.6666	47.9202	52.6609	44.5859
PC40:4	159.981	120.864	95.6489	123.952	152.405	121.513	108.382	126.104
PC40:5	1046.47	771.356	679.569	749.03	915.232	963.97	766.869	796.072
PC40:6	4216.28	3335.36	3123.88	2730.32	4106.79	3798.38	3727.94	3448.96
PC42:0	176.404	168.493	141.507	158.952	207.362	168.722	140.251	172.482
PC42:1	93.9266	91.5785	89.7481	87.445	118.527	99.5574	92.7205	60.8464
PC42:2	10.9549	7.52374	4.94194	7.97186	11.4404	7.87436	8.41902	6.88565
PC42:3	11.9869	7.83518	6.69311	7.06978	10.3879	7.37669	7.56691	8.8215
PC42:4	23.5572	16.7979	11.9127	15.1683	19.1025	17.0404	16.0736	14.7257
PC42:5	65.594	52.1552	31.8252	48.1314	53.9918	52.5851	41.7763	38.7162
PC42:6	217.316	161.527	114.24	139.536	231.01	149.645	184.881	163.334
PC44:0	73.3618	66.1342	49.9771	68.7775	59.4085	59.5681	54.4099	63.672
PC44:1	214.798	191.992	150.76	200.843	201.163	186.913	181.924	189.75
PC44:2	104.396	98.8047	76.9601	121.608	122.758	108.237	111.606	64.1002
PC44:3	2.06283	1.95963	2.36078	3.53555	2.94861	2.38943	3.07322	1.86774
PC44:4	5.63498	3.5414	2.94137	3.91382	5.28879	3.46261	4.31787	3.98947
PC44:5	7.9206	3.39266	4.59441	4.00456	4.79289	3.37942	4.21326	3.18219
PC44:6	15.8753	9.14868	10.5184	10.9367	12.0473	8.5159	10.3349	8.72599
PC(O-)30:0	15.3491	12.9159	9.67863	14.9163	17.2663	13.6974	13.54	13.4318
PC(O-)30:1	23.5266	17.4613	12.4332	20.0526	22.5779	18.1115	20.0893	19.2345
PC(O-)30:2	2.51784	2.86772	2.34852	4.48979	2.94229	3.60294	3.27157	3.66602
PC(O-)30:3	1.88423	1.82947	1.52833	2.64224	1.43132	2.41044	2.36271	2.31059
PC(O-)30:4	1.53901	1.12989	1.06959	1.85369	0.832238	1.15134	1.10777	1.17904
PC(O-)30:5	1.33303	1.06846	1.06714	1.54817	0.817065	1.14749	0.982029	0.844459
PC(O-)30:6	2.64074	2.35673	2.37427	3.95327	2.88691	3.29889	2.65537	2.66119
PC(O-)32:0	135.741	126.864	91.5974	104.646	143.461	97.5807	128.712	107.55
PC(O-)32:1	193.861	184.666	125.264	169.352	181.305	143.305	148.426	118.133
PC(O-)32:2	36.3652	42.9999	22.1694	36.4057	42.1834	25.5237	32.9806	31.9046
PC(O-)32:3	7.8412	8.67554	5.22283	8.02972	7.79461	7.15821	7.38497	5.82031
PC(O-)32:4	3.59102	3.38867	2.54722	4.87639	2.86339	4.0707	3.15751	3.19277
PC(O-)32:5	2.61864	2.81592	2.10279	3.36986	2.02129	2.44419	2.45229	1.97248
PC(O-)32:6	15.1358	13.1845	9.74201	14.1295	14.0029	11.5836	12.9005	10.2874
PC(O-)34:0	202.921	195.277	141.918	156.049	208.478	176.286	185.757	165.217
PC(O-)34:1	1062.06	1137.77	774.734	912.031	973.475	892.59	841.368	790.045
PC(O-)34:2	308.575	328.988	189.533	300.834	340.481	247.518	252.509	287.255
PC(O-)34:3	227.822	203.79	139.719	179.605	184.745	190.162	154.088	188.07
PC(O-)34:4	47.1901	42.7117	27.9185	34.8141	40.6881	39.8591	35.9339	37.0799
PC(O-)34:5	11.9464	11.5522	7.53169	13.063	12.608	12.8089	10.4212	9.94437
PC(O-)34:6	88.5717	77.9743	45.1263	60.5738	76.5717	57.7574	70.1972	60.1338
PC(O-)36:0	331.363	198.411	173.414	235.829	301.899	327.322	270.972	327.333
PC(O-)36:1	1719.92	1590.76	1291.68	1402.48	1615.02	1522.46	1479.25	1301.64
PC(O-)36:2	716.289	627.798	488.625	597.546	785.498	737.18	614.3	760.732
PC(O-)36:3	690.14	496.92	463.689	447.267	629.747	689.094	562.759	634.375
PC(O-)36:4	459.453	346.38	280.071	321.778	421.751	432.35	347.745	372.865
PC(O-)36:5	382.787	308.518	219.186	284.462	297.765	399.017	261.331	259.062
PC(O-)36:6	165.272	153.291	98.1409	136.158	146.478	140.02	129.372	136.639
PC(O-)38:0	2463.35	2063.25	1954.75	1733.21	2750	2333.46	2030.01	1977.34
PC(O-)38:1	1420.11	1228.6	1224.49	1047.47	1674.81	1266.22	1170.54	1405.9
PC(O-)38:2	169.626	138.539	89.6484	112.395	174.592	134.912	123.123	143.922
PC(O-)38:3	154.766	98.9299	81.6318	111.868	150.846	129.632	121.849	137.993
PC(O-)38:4	422.19	351.027	283.979	364.411	440.922	438.906	370.632	465.725
PC(O-)38:5	1382.43	1164.38	1042.95	1153.72	1323.16	1525.38	1127.47	1332.94
PC(O-)38:6	1581.03	1363.57	852.989	1346.51	1374.92	1611.41	1131.17	1123.52
PC(O-)40:0	4913.43	3771.38	3661.36	3644.9	5222.85	4338.3	4748.73	4923.53
PC(O-)40:1	1664.34	1473.97	1127.46	1285.2	2341.08	1598.88	1745.29	1685.65
PC(O-)40:2	2308.58	1748.37	1429.97	1547.18	2868.67	2042.87	2124.41	2396.32
PC(O-)40:3	361.35	277.906	251.458	244.967	450.106	311.897	321.171	327.558
PC(O-)40:4	103.276	79.7035	65.9036	66.7112	108.324	102.312	87.8443	94.1243
PC(O-)40:5	444.691	355.738	356.512	309.53	466.16	467.198	414.173	433.655
PC(O-)40:6	1286.55	1043.33	1138.09	892.285	1552.14	1220.7	1274.04	1402.41
PC(O-)42:0	253.306	230.021	169.781	214.397	384.159	225.963	291.072	297.491
PC(O-)42:1	203.161	172.4	147.266	152.388	219.118	158.283	181.373	238.004
PC(O-)42:2	553.642	432.068	354.329	440.146	560.394	393.177	434.565	506.993
PC(O-)42:3	1000.81	839.804	694.136	849.879	1132.3	804.271	877.179	1026.99
PC(O-)42:4	639.336	537.813	493.555	568.888	891.39	573.256	714.311	638.098
PC(O-)42:5	137.533	110.769	93.9316	113.993	160.956	121.544	130.359	163.319
PC(O-)42:6	141.7	111.206	97.4528	115.981	167.345	131.871	141.437	140.099
PC(O-)44:0	22.6815	18.5022	13.8065	19.6147	22.548	15.1685	19.7315	20.0638
PC(O-)44:1	38.5577	31.8746	23.0567	27.3937	41.8124	29.4656	32.5858	36.4412
PC(O-)44:2	54.9162	47.893	40.691	32.0045	56.5656	42.9111	48.8355	49.1707
PC(O-)44:3	183.476	162.704	143.544	133.755	165.217	156.787	166.382	163.981
PC(O-)44:4	356.705	359.383	478.382	509.882	473.627	356.285	434.917	380.317
PC(O-)44:5	345.199	304.347	273.775	305.967	533.591	328.763	549.871	415.389
PC(O-)44:6	107.708	103.523	73.0571	87.3481	128.116	90.2398	95.693	109.912
LysoPC14:0	0.543843	0.41603	0.489819	0.671079	0.897987	0.526082	0.822901	0.392923
LysoPC14:1	0.13901	0.227771	0.222831	0.420794	0.148442	0.409734	0.110722	0.0979594
LysoPC14:2	0.446951	0.401089	0.289476	0.81748	0.288539	0.385458	0.235909	0.242863
LysoPC16:0	59.8062	18.8781	32.2541	27.2565	81.0199	37.816	51.359	26.6466
LysoPC16:1	4.32888	1.68736	2.28064	2.11274	4.76608	2.1514	3.28576	1.97384
LysoPC16:2	1.12083	0.921376	0.840625	1.69151	0.730073	1.14216	0.873533	1.81103
LysoPC18:0	10.3669	5.37519	4.25791	6.74542	10.3356	7.38321	7.08702	5.96575
LysoPC18:1	26.6338	13.5298	22.6752	22.0935	39.9097	25.9545	27.9706	17.255
LysoPC18:2	2.01312	1.016	1.8636	1.87341	4.70539	1.78104	2.89072	2.37545
LysoPC20:0	1.2916	1.12756	1.08881	1.99658	1.36961	1.48262	1.13309	1.01786
LysoPC20:1	2.80345	2.40089	1.96745	3.72973	3.12589	2.92528	2.79503	2.10084
LysoPC20:2	0.542463	0.413374	0.417859	0.577277	0.562917	0.623779	0.449285	0.338652
LysoPC22:0	2.24879	1.80822	3.2333	4.51609	2.47067	2.86074	2.17549	2.2471
LysoPC22:1	0.983429	2.49021	2.99943	1.19795	0.711612	1.19427	0.602292	0.730761
LysoPC22:2	0.518527	0.836709	1.22782	0.744718	0.550779	0.539108	0.366383	0.459405
PI28:0	0.319217	0.201873	0.197481	0.303761	0.382612	0.201314	0.186391	0.298763
PI28:1	0.297353	0.159705	0.215063	0.243272	0.173478	0.200426	0.218105	0.191848
PI28:2	0.667894	0.348629	0.553193	0.514596	0.362128	0.42128	0.614255	0.413546
PI28:3	1.12888	0.72548	0.767438	0.703077	0.54471	0.757002	1.0015	0.480842
PI28:4	0.35328	0.41769	0.369204	0.253353	0.321161	0.219966	0.148	0.182622
PI28:5	0.161795	0.138787	0.157413	0.147716	0.168673	0.0506247	0.0595337	0.0553566
PI28:6	0.209666	0.133807	0.235915	0.121417	0.159316	0.0953283	0.216436	0.0824921
PI30:0	1.23061	0.561126	0.717965	0.794249	0.952357	1.17562	1.23185	0.420601
PI30:1	0.976295	0.772628	0.731458	0.568949	0.459994	0.484043	0.770044	0.532671
PI30:2	0.727963	0.268942	0.595715	0.436574	0.23948	0.459767	0.736104	0.345979
PI30:3	0.0520138	0.0833389	0.10794	0.0753923	0.0629678	0.0811179	0.0422857	0
PI30:4	0.0688147	0.0740421	0.0404776	0	0.0740947	0.0375984	0	0.0276783
PI30:5	0.317837	0.344976	0.383515	0.571141	0.342656	0.25934	0.173594	0.121296
PI30:6	0.388032	0.405737	0.35285	0.437889	0.411693	0.215229	0.446781	0.180994
PI31:1	460.299	664.055	817.728	876.655	505.766	592.101	556.39	542.711
PI32:0	1.65961	2.7379	2.5783	3.3966	1.8334	2.26331	1.35926	1.007
PI32:1	2.88723	1.91646	2.31662	2.18506	1.81368	2.46521	1.94959	1.67399
PI32:2	0.856387	0.412046	0.706926	0.583414	0.417762	0.715555	0.463473	0.451536
PI32:3	0.533026	0.28986	0.52907	0.334005	0.434706	0.377761	0.204752	0.235808
PI32:4	0.278021	0.344644	0.137787	0.280529	0.23594	0.204571	0.36833	0.0881906
PI32:5	0.146145	0.198552	0.0408864	0.0959937	0.0877504	0.0864468	0.078451	0.0097688
PI32:6	0.258228	0.26197	0.270668	0.323924	0.134787	0.288057	0.287654	0.0914469
PI34:0	2.93049	1.62594	2.44419	2.06452	1.72062	2.62005	1.87225	1.64387
PI34:1	33.6336	21.8962	23.3523	25.6794	22.1879	32.414	25.3987	21.22
PI34:2	21.5084	15.0046	17.8841	16.4114	13.4787	20.5803	14.7822	13.732
PI34:3	22.6249	16.362	13.7006	18.3935	12.0468	20.2389	13.3356	15.3205
PI34:4	6.69413	4.90338	5.03721	5.04515	3.23007	5.34164	2.82646	3.49072
PI34:5	1.02348	0.721827	0.747813	0.783729	0.602114	0.933152	0.581428	0.402692
PI34:6	0.289988	0.345308	0.237141	0.312527	0.187133	0.261413	0.204752	0.0640399
PI36:0	1.1565	1.17272	0.589582	0.806522	0.972335	1.09213	0.445669	0.961685
PI36:1	10.4619	8.22299	7.80031	7.22846	9.87558	8.90195	11.9001	11.665
PI36:2	54.7415	39.7862	39.4333	45.0513	52.3991	45.2605	45.5227	57.0181
PI36:3	135.341	107.92	99.4975	114.301	114.898	125.25	106.96	121.572
PI36:4	359.267	344.819	359.729	378.704	348.344	407.824	281.22	356.978
PI36:5	543.475	638.512	775.675	764.988	431.861	661.814	449.145	411.492
PI36:6	6.2359	15.8649	19.3601	20.7083	8.76012	16.1531	12.3324	11.5209
PI38:0	4.51461	4.10851	3.37558	4.28333	4.7236	4.77441	3.68275	3.88961
PI38:1	1.26237	0.84833	0.951427	0.97484	0.820099	1.00628	0.800089	0.706339
PI38:2	7.70863	5.40142	7.09093	4.5849	6.55169	6.03322	6.60936	8.03946
PI38:3	124.664	107.292	136.825	110.116	158.14	134.109	119.383	143.285
PI38:4	1148.18	1328.46	1544.35	1135.25	1625.31	1431.6	1422.22	1595.31
PI38:5	3565.66	3546.63	4693.04	3507.84	3636.95	3665.01	3208.31	3524.56
PI38:6	1169.08	1656.34	2073.44	1690.49	1249.82	1597.52	1312.08	1267.27
PI40:0	1.39033	1.21157	1.22782	1.73797	2.55437	1.19723	2.48317	2.23516
PI40:1	0.454545	0.21781	0.304604	0.359867	0.414728	0.196874	0.325488	0.358461
PI40:2	0.734868	0.691281	0.643552	0.707022	0.971576	0.837231	1.13392	0.421144
PI40:3	2.8069	3.02477	2.99289	3.24538	2.29972	2.53331	3.17031	2.00912
PI40:4	18.7356	15.5814	13.7043	13.4352	18.315	17.8868	20.0712	15.4505
PI40:5	193.589	152.295	146.14	156.502	198.727	172.721	204.777	179.735
PI40:6	728.388	627.049	580.219	614.421	984.604	651.02	899.819	761.007
PI42:0	0.289758	0.36523	0.444026	0.676777	0.346702	0.373616	0.33606	0.171497
PI42:1	0.0867664	0.126502	0.0429307	0.0398878	0.125683	0.0538812	0.0545262	0.0325627
PI42:2	0.273878	0.0903114	0.112847	0.14947	0.203318	0.160163	0.218105	0.237979
PI42:3	1.37468	0.265622	0.60839	0.298501	0.463281	0.308189	1.38764	0.898187
PI42:4	3.08769	0.771964	1.87955	0.873586	0.745752	1.10427	2.24615	1.87371
PI42:5	2.23222	1.12225	1.46373	1.01911	1.24874	1.51874	2.30012	1.42869
PI42:6	3.58734	2.03732	1.52833	2.1443	3.4124	2.30416	3.92811	3.7211
PI44:0	0.0837745	0.0750382	0.122659	0.049531	0.0680255	0.0799337	0.0918044	0.104201
PI44:1	0.12336	0.130155	0.163137	0.147716	0.103176	0.175558	0.0762254	0.124824
PI44:2	0.0761795	0.0371871	0	0.0306829	0.0252883	0.0156907	0	0.0208944
PI44:3	0.0669735	0.0275583	0.0171723	0	0.02807	0.0133223	0.0890224	0.0333768
PI44:4	0.152129	0.0544525	0.0707335	0.0661874	0.0493122	0.0304932	0.078451	0.0591555
PI44:5	0.622325	0.278239	0.295609	0.316911	0.260975	0.285689	0.491849	0.421144
PI44:6	0.472957	0.423335	0.620247	0.475585	0.267044	0.385162	0.612586	0.459677
PI(O-)30:0	0.333947	0.537884	0.37779	0.483475	0.26578	0.393155	0.127413	0.187778
PI(O-)30:1	0.457998	0.50767	0.799329	0.81748	0.481489	0.661673	0.687142	0.523716
PI(O-)30:2	0.209436	0.195564	0.201161	0.193741	0.190674	0.0740127	0.127413	0.0746228
PI(O-)30:3	0.206904	0.155721	0.212201	0.243272	0.228606	0.0974007	0.0639849	0.0873765
PI(O-)30:4	0.104718	0.0703898	0.0936299	0.132375	0.135545	0.041151	0	0.061055
PI(O-)30:5	0.246951	0.294176	0.25186	0.312089	0.27109	0.220558	0.175819	0.177467
PI(O-)30:6	0.688147	0.22279	0.372066	0.191549	0.263251	0.47753	0.433984	0.180994
PI(O-)32:0	18.9003	25.7577	30.5368	40.3699	19.9274	23.5671	21.5551	21.7467
PI(O-)32:2	0.505639	0.451225	0.865974	0.538266	0.303712	0.476938	0.766706	0.477043
PI(O-)32:3	0.0826237	0.0753702	0.0474282	0.0385728	0.105705	0.0512168	0	0.0379898
PI(O-)32:4	0.109551	0.1949	0.126339	0.199001	0.150718	0.0849665	0.101819	0.048844
PI(O-)32:5	0.433372	0.2374	0.130837	0.357237	0.3333	0.123749	0.0979247	0.111799
PI(O-)32:6	0.818872	0.380171	0.417859	0.504953	0.476684	0.344307	0.24203	0.107728
PI(O-)34:0	0.543153	0.41603	0.495952	0.369072	0.429142	0.253123	0.421744	0.28818
PI(O-)34:1	1.68078	1.37393	1.6375	1.2111	1.42955	1.26562	0.993156	1.25149
PI(O-)34:2	0.774684	0.476459	0.429307	0.544403	0.437993	0.863876	0.304345	0.471888
PI(O-)34:3	0.365017	0.381499	0.358574	0.507583	0.424843	0.557167	0.343293	0.28628
PI(O-)34:4	0.202071	0.149744	0.101398	0.253792	0.141362	0.166973	0.0929172	0.0819494
PI(O-)34:5	0.0881473	0.14742	0.130428	0.105637	0.155776	0.08171	0.0767818	0.0388039
PI(O-)34:6	0.780667	0.886513	0.733911	0.699132	0.681519	0.625259	0.511879	0.212743
PI(O-)36:0	2.73533	1.0253	1.29814	1.42018	1.3069	1.49624	2.16158	1.78796
PI(O-)36:1	2.1611	2.48323	2.59056	2.46997	2.82495	3.08278	1.7977	2.76566
PI(O-)36:2	3.7519	3.53078	3.33592	3.76436	3.44199	3.92208	3.06738	4.37832
PI(O-)36:3	5.29758	4.25194	5.06542	4.36749	4.74434	5.18355	3.16141	4.11077
PI(O-)36:4	6.61059	4.98074	5.04906	4.25572	4.52989	6.30499	3.38675	5.08765
PI(O-)36:5	5.8412	4.26921	4.18677	5.45849	3.84862	6.82871	3.7612	3.41257
PI(O-)36:6	0.337629	0.0823428	0.221604	0.150785	0.113544	0.127598	0.0767818	0.0957886
PI(O-)38:0	71.2976	65.3005	55.8116	65.7561	51.9528	69.3229	34.8439	56.8789
PI(O-)38:1	26.5551	48.3199	47.6617	54.8269	28.1805	47.6633	28.3314	36.0241
PI(O-)38:2	2.15167	1.7551	2.86368	1.77829	2.49368	2.48919	2.18828	4.45675
PI(O-)38:3	5.59217	6.76174	9.61935	6.75287	7.31666	7.96021	7.34212	8.25654
PI(O-)38:4	46.6638	44.9595	55.0123	46.3864	53.8479	52.1425	47.0806	57.071
PI(O-)38:5	110.175	106.221	126.18	103.073	86.6994	124.591	84.9847	96.3747
PI(O-)38:6	20.9827	19.7553	23.0464	26.2286	17.7956	23.9999	16.0797	18.5173
PI(O-)40:0	219.267	177.563	197.215	212.496	273.17	206.92	265.54	242.699
PI(O-)40:1	70.9793	58.402	60.904	56.7393	45.8226	65.7422	49.1081	56.3657
PI(O-)40:2	60.3671	47.2133	54.1017	46.5806	33.7773	56.3704	40.5453	37.7412
PI(O-)40:3	7.85616	6.2876	7.71281	5.16963	4.13034	7.15022	6.1598	4.00684
PI(O-)40:4	6.99333	7.11966	6.31777	8.53204	11.7194	7.77873	12.1237	10.0844
PI(O-)40:5	28.756	25.6358	30.4252	25.313	32.084	29.719	26.3056	30.2108
PI(O-)40:6	44.4375	36.5423	48.3838	40.5773	54.1227	42.4492	50.0172	45.6903
PI(O-)42:0	2.91139	2.54532	1.62196	3.44876	5.1444	3.12955	4.21632	5.18832
PI(O-)42:1	3.28216	2.12398	2.46995	2.66898	2.64945	3.05347	3.17421	2.88098
PI(O-)42:2	10.0311	9.03812	8.72026	9.82116	7.87755	10.8763	9.71235	8.0826
PI(O-)42:3	13.9774	12.2083	9.54085	12.4783	11.5509	12.8673	11.209	11.4428
PI(O-)42:4	4.49229	3.60681	2.2647	3.40054	4.21328	4.02274	4.25416	3.47661
PI(O-)42:5	1.22785	1.05186	0.617794	1.30841	1.70367	0.813251	1.43437	0.910941
PI(O-)42:6	2.75167	2.56624	2.73203	2.54186	4.98179	3.24383	2.89267	4.7281
PI(O-)44:0	0.436824	0.266286	0.296835	0.116157	0.138833	0.204571	0.195849	0.13405
PI(O-)44:1	0.136249	0.0873232	0.103034	0.110458	0.0700486	0.138552	0.0550826	0.125638
PI(O-)44:2	0.242578	0.143768	0.0560144	0.180591	0.189915	0.199834	0.113504	0.161728
PI(O-)44:3	0.865593	0.599641	0.282525	0.682037	0.3816	0.442596	0.304345	0.490882
PI(O-)44:4	0.441657	0.283219	0.280072	0.428684	0.596298	0.473681	0.325488	0.338381
PI(O-)44:5	0.407365	0.294508	0.473056	0.546156	0.752074	0.418616	0.449007	0.486541
PI(O-)44:6	0.576295	0.949598	0.662769	0.742527	0.625379	0.650423	0.519668	0.482742
LysoPI14:0	0	0	0.0278028	0	0	0	0	0
LysoPI14:1	0.0936709	0.14742	0.0891324	0.117033	0.0614505	0.113683	0.102932	0.164984
LysoPI14:2	0	0.0474799	0	0	0.0202306	0	0	0
LysoPI16:0	1.15696	0.594329	0.898275	0.472517	1.78712	0.91302	1.29083	0.32617
LysoPI16:1	0.00828539	0.0318746	0.0273939	0.0398878	0.00632207	0.0310853	0	0
LysoPI16:2	0.0285386	0.0255661	0	0	0	0	0	0
LysoPI18:0	4.59839	2.90723	3.43282	2.23722	16.6774	3.8155	13.2532	3.05709
LysoPI18:1	1.49712	1.00106	1.35211	0.782414	4.96207	1.38167	4.50899	1.19831
LysoPI18:2	0.093901	0.0833389	0	0.076269	0.115567	0.0615785	0.111834	0.060241
LysoPI20:0	0.0117376	0.0328707	0	0.0223547	0.0437487	0.011842	0	0
LysoPI20:1	0.0761795	0.0567767	0.03598	0.0175331	0.122648	0.0384866	0	0.0149246
LysoPI20:2	0.0264672	0.0278903	0.0163546	0	0.0399555	0.0387826	0	0.0113969
LysoPI22:0	0.0391254	0.0166014	0.0445662	0.052161	0.0313575	0.0162828	0	0.0173668
LysoPI22:1	0.0110472	0.0315426	0.0470194	0.0179714	0.0262998	0.0269406	0	0
LysoPI22:2	0.00920598	0	0	0	0.0154259	0	0	0
PS28:0	0.105869	0.0836709	0.16191	0.14947	0.238974	0.218781	0.0645413	0.0911755
PS28:1	0.0023015	0.00863271	0.00245319	0.00219164	0.00126441	0.00710522	0	0.00352762
PS28:2	0.000920598	0	0	0	0.00328748	0	0	0
PS28:3	0.000690449	0	0	0.000876655	0	0	0	0
PS28:4	0.0018412	0	0.00286205	0.00219164	0.00177018	0.00325656	0	0
PS28:5	0.00345224	0.00398433	0.0110393	0.0105199	0.00455189	0.00888152	0	0.00135678
PS28:6	0.00736479	0.0169334	0.00817728	0.0105199	0.00960955	0.0171709	0.00890224	0.00461305
PS30:0	0.105409	0.125506	0.130837	0.117033	0.174489	0.193913	0.0929172	0.131608
PS30:1	0.0294591	0.0820108	0.0228964	0.0144648	0.0222537	0.0109539	0.0144661	0.0309345
PS30:2	0.00322209	0.00298825	0.00367978	0.00525993	0.00303459	0	0.00333834	0
PS30:3	0.0018412	0.000664055	0	0	0.00177018	0.000592101	0	0.00189949
PS30:4	0.000460299	0	0.00245319	0.00131498	0.00101153	0.0017763	0	0
PS30:5	0.0513234	0.0159373	0.0404776	0.0223547	0.0326219	0.034934	0.00945863	0.0024422
PS30:6	0.0616801	0.133475	0.284161	0.186727	0.183593	0.199834	0.115173	0.224411
PS31:1	0.0391254	0.0750382	0.0641917	0.0618042	0.0361622	0.0589141	0.0344962	0.0588842
PS32:0	0.448792	0.430307	0.357347	0.244587	0.283482	0.234472	0.200857	0.33431
PS32:1	3.62255	4.4246	5.78829	4.39905	3.39091	3.99165	2.37356	3.62721
PS32:2	0.0787112	0.180623	0.189713	0.126677	0.099383	0.140032	0.0595337	0.122924
PS32:3	0.0457998	0.0252341	0.0654183	0.0109582	0.0103682	0.0266446	0.00445112	0.01601
PS32:4	0.0105869	0.00498041	0.00122659	0.00832822	0.0126441	0.00444076	0.00500751	0.00759796
PS32:5	0.00851554	0.0215818	0.0188078	0.022793	0.0743476	0.0156907	0.0055639	0.0192663
PS32:6	0.0835443	0.163357	0.168043	0.071009	0.166903	0.242169	0.0667668	0.0979594
PS34:0	5.41082	9.64373	10.7233	10.21	7.04102	6.31535	5.82596	7.35293
PS34:1	108.913	188.303	206.067	197.396	125.409	129.719	110.971	138.301
PS34:2	10.7556	8.898	12.6302	10.0859	8.41038	10.1827	6.73566	11.9842
PS34:3	9.9397	7.55296	12.0942	9.13518	8.85419	8.60679	8.79319	15.0057
PS34:4	3.76548	2.97065	3.69654	2.78732	3.68703	2.22038	2.24281	5.76712
PS34:5	0.0105869	0.0112889	0.00531523	0.00920487	0.00986243	0.00325656	0	0.00841203
PS34:6	0.00529344	0.00929677	0.00449751	0.0258613	0.0111268	0.00769732	0.00500751	0.00569847
PS36:0	6.36157	7.38097	8.533	8.20549	7.25875	6.23364	5.67907	6.09438
PS36:1	42.6426	40.6448	35.1713	35.9849	42.9491	28.6322	29.4208	45.2146
PS36:2	11.0405	11.1392	9.7784	10.8368	14.3766	9.92391	10.0629	15.6257
PS36:3	13.032	10.6425	11.2552	12.2022	17.2395	11.2653	11.9891	19.4318
PS36:4	12.5089	12.2774	13.6197	10.2932	14.3989	10.8893	8.74923	17.0449
PS36:5	10.826	11.8823	18.1912	11.4605	9.49702	11.8192	7.85122	13.1268
PS36:6	22.2325	0.290192	0.315234	0.376962	0.153753	0.241577	0.0728871	0.224954
PS38:0	0.735098	1.0688	1.24254	0.891119	1.73174	1.26325	1.06549	1.05883
PS38:1	0.859839	1.10432	0.99722	0.735513	0.905826	0.693055	0.508541	0.805384
PS38:2	0.982509	1.22186	1.30264	0.835452	1.02493	0.807626	0.60424	1.47102
PS38:3	2.70518	2.43044	2.66375	2.54624	2.8333	1.98443	2.11595	3.04705
PS38:4	16.0548	17.4268	17.4131	16.8147	14.2922	14.4147	12.3758	17.7613
PS38:5	68.8891	81.2826	89.1234	84.4613	71.7123	68.61	71.6998	75.3004
PS38:6	222.582	162.4	195.637	208.765	200.057	154.2	172.47	187.63
PS40:0	0.149137	0.136131	0.162728	0.0556676	0.196237	0.0704601	0.0406165	0.13405
PS40:1	0.212658	0.161365	0.320958	0.188481	0.294356	0.138848	0.117398	0.151416
PS40:2	0.594937	0.436616	0.69098	0.421671	0.726027	0.458879	0.152451	0.837132
PS40:3	0.104488	0.227439	0.213836	0.14684	0.152488	0.117532	0.122962	0.116683
PS40:4	1.47066	2.42878	1.72009	2.52477	1.76487	1.82752	1.43493	1.76517
PS40:5	18.22	14.9794	11.2086	16.2308	14.653	13.8587	12.2912	13.6541
PS40:6	67.9507	51.4241	52.6335	57.0176	54.8693	49.8677	60.7144	55.0548
PS42:0	0.0232451	0.02457	0.0433396	0.025423	0.0548756	0.023092	0.00890224	0.00841203
PS42:1	0.0780207	0.035859	0.0265762	0.072324	0.164627	0.0183551	0.0300451	0.0230652
PS42:2	0.0216341	0.0179295	0.0102216	0.0166564	0.0230123	0.00473681	0.0116842	0.0352762
PS42:3	0.0133487	0.00431636	0.00654183	0.00525993	0.00986243	0.00355261	0.0116842	0.0097688
PS42:4	0.0223245	0.0292184	0.0314825	0.0280529	0.0232652	0.023388	0.0144661	0.0227939
PS42:5	0.242808	0.232751	0.161501	0.191549	0.25086	0.099473	0.0612029	0.190763
PS42:6	1.30794	1.20858	1.05691	1.04015	1.25885	0.851146	0.763924	1.32557
PS44:0	0.00529344	0.0146092	0.00613296	0.0140265	0.0103682	0.00532891	0.00500751	0.00325627
PS44:1	0.00621404	0.0073046	0.000817728	0.00876655	0.00328748	0.00266446	0	0
PS44:2	0	0.00265622	0.00122659	0	0.0015173	0	0	0
PS44:3	0.00161105	0.00199216	0	0.000876655	0	0	0.00278195	0.00189949
PS44:4	0.0027618	0	0.00204432	0.00131498	0.00101153	0.000888152	0	0
PS44:5	0.0260069	0.0341988	0.0228964	0.0236697	0.103682	0.00621706	0.0150225	0.0274069
PS44:6	0.437514	0.568431	0.792788	0.780661	0.77281	0.397892	0.283203	0.264572
PS(O-)30:0	0.00897583	0.0185935	0.0163546	0.0135881	0.0376795	0.0124341	0.0178045	0.00678389
PS(O-)30:1	0.00805524	0.00332027	0.00327091	0.00175331	0.00126441	0.0017763	0	0.00868338
PS(O-)30:2	0.000460299	0.000664055	0.00327091	0.00131498	0.00227595	0.000888152	0	0
PS(O-)30:3	0	0.000996082	0	0.00131498	0.00202306	0.00296051	0	0
PS(O-)30:4	0.000690449	0.00166014	0.00531523	0.00394495	0.00354036	0.00266446	0	0.0024422
PS(O-)30:5	0.0023015	0.00564447	0.00531523	0.00262996	0.00682784	0.00148025	0	0.00352762
PS(O-)30:6	0.0994246	0.0996082	0.142285	0.0661874	0.167408	0.151874	0.091248	0.0947031
PS(O-)32:0	0.01542	0.024238	0.015128	0.0157798	0.0326219	0.0322695	0.010015	0.0181808
PS(O-)32:2	0.00368239	0.00265622	0.00776842	0.00306829	0.00708072	0.00680917	0.00278195	0.00217085
PS(O-)32:3	0	0	0	0.00131498	0.000758649	0	0.00222556	0.00217085
PS(O-)32:4	0.0013809	0.0036523	0.00367978	0.00657491	0.00303459	0	0	0.00217085
PS(O-)32:5	0.00391254	0.00996082	0.00490637	0.0162181	0.0222537	0.0195393	0.0116842	0.00786932
PS(O-)32:6	0.052244	0.106249	0.233053	0.120978	0.187639	0.127006	0.0762254	0.135135
PS(O-)34:0	0.121979	0.135135	0.154551	0.127115	0.125683	0.105986	0.0701052	0.084663
PS(O-)34:1	2.70817	2.71399	3.27091	2.93504	2.74985	2.5564	1.94959	1.98144
PS(O-)34:2	2.32934	4.66034	6.77079	6.53327	2.66387	4.43573	2.09147	3.16075
PS(O-)34:3	0.0865362	0.0637493	0.0764576	0.118348	0.0725774	0.0574338	0.0183609	0.0727233
PS(O-)34:4	0.0174914	0.011621	0.0286205	0.00701324	0.0174489	0.0195393	0.00890224	0.0176381
PS(O-)34:5	0.00851554	0.0073046	0.00776842	0.0113965	0.00581631	0.00769732	0.00778946	0.00379898
PS(O-)34:6	0.00644419	0.012285	0.0196255	0.0188481	0.0164374	0.017467	0.00389473	0.00379898
PS(O-)36:0	0.602301	0.890165	0.92526	0.962567	0.676209	0.688614	0.462917	0.666992
PS(O-)36:1	11.5415	9.64506	13.6573	11.1256	10.042	8.49073	7.50515	12.1594
PS(O-)36:2	0.98389	0.796866	0.984136	0.619357	1.23002	0.602167	0.655984	1.32313
PS(O-)36:3	0.906559	0.768643	1.01766	0.531691	1.07273	1.03736	0.721082	1.62352
PS(O-)36:4	0.308631	0.27027	0.329136	0.323047	0.486041	0.18592	0.255383	0.749756
PS(O-)36:5	0.0195627	0.024238	0.0437485	0.0219164	0.0252883	0.017467	0.00723307	0.0211657
PS(O-)36:6	0.124741	0.138787	0.121024	0.0543526	0.1009	0.0864468	0.02003	0.0382612
PS(O-)38:0	2.44396	2.18076	2.96059	2.26484	2.56271	2.73936	1.28526	3.12927
PS(O-)38:1	0.663061	0.631184	0.561371	0.363373	0.626897	0.347267	0.4223	0.764138
PS(O-)38:2	0.314845	0.26197	0.242048	0.181029	0.409164	0.130558	0.22812	0.269185
PS(O-)38:3	0.283544	0.183279	0.119388	0.184536	0.439763	0.116052	0.265398	0.532943
PS(O-)38:4	0.855696	0.961883	0.886826	0.878846	1.18729	0.852034	1.00707	1.582
PS(O-)38:5	1.76249	2.17876	2.73121	2.18156	2.33436	2.03861	1.1801	2.3304
PS(O-)38:6	1.72681	2.16216	2.1032	1.79101	1.64829	2.04926	0.942525	1.63492
PS(O-)40:0	9.26145	9.62016	12.6261	8.87657	9.38018	7.48505	8.56062	9.59948
PS(O-)40:1	1.51876	1.39086	1.69638	1.32594	1.48392	1.41483	1.15451	1.45012
PS(O-)40:2	5.81151	5.30347	7.33339	5.73639	4.98811	4.80017	4.44667	7.29947
PS(O-)40:3	0.182278	0.252341	0.19421	0.174016	0.131246	0.169933	0.0762254	0.276783
PS(O-)40:4	0.760414	0.831397	0.847984	0.614097	0.676967	0.428681	0.406721	0.411647
PS(O-)40:5	3.86329	3.70841	4.01014	3.62628	3.54921	3.77139	3.21649	4.64751
PS(O-)40:6	12.0511	9.77821	12.418	10.8306	12.9762	11.21	10.1057	15.0589
PS(O-)42:0	0.623936	0.668371	0.66972	0.664943	0.796328	0.416839	0.610916	0.566862
PS(O-)42:1	0.571692	0.513646	0.657862	0.619357	0.743729	0.336906	0.367774	0.766037
PS(O-)42:2	3.92773	3.82529	3.58083	3.44701	4.21986	2.77222	1.91955	5.60377
PS(O-)42:3	1.51116	1.05319	1.42612	1.47541	1.37619	1.16466	0.725533	1.71741
PS(O-)42:4	0.795627	0.754034	0.754354	0.585167	0.61931	0.470128	0.395037	0.656952
PS(O-)42:5	0.173533	0.177303	0.141876	0.157798	0.15704	0.155723	0.0550826	0.147075
PS(O-)42:6	0.27618	0.320406	0.147191	0.163496	0.412452	0.235064	0.253158	0.226039
PS(O-)44:0	0.0821634	0.0285544	0.0249407	0.0675024	0.0847158	0.0435195	0.0122406	0.0412461
PS(O-)44:1	0.0326812	0.0195896	0.0351623	0.0140265	0.0672668	0.0136183	0.0133534	0.0268642
PS(O-)44:2	0.146375	0.108905	0.100989	0.0657491	0.117085	0.075789	0.154676	0.0936177
PS(O-)44:3	0.171231	0.21283	0.257993	0.174454	0.232399	0.161644	0.124075	0.306361
PS(O-)44:4	0.872957	0.654426	0.997629	0.813974	0.91493	0.639766	0.927502	0.877293
PS(O-)44:6	0.0575374	0.036855	0.0466105	0.135005	0.0710601	0.0299011	0.0216992	0.0268642
LysoPS14:0	0.000920598	0	0.00490637	0	0.00177018	0.00148025	0	0.000814067
LysoPS14:1	0.0023015	0.00697257	0.00245319	0.00306829	0	0.00296051	0	0.00271356
LysoPS14:2	0.000690449	0.00199216	0.00408864	0.00438327	0.000758649	0.00236841	0.00278195	0.00325627
LysoPS16:0	1.1641	0.795538	0.83531	0.643026	1.39364	1.26384	1.0232	0.931293
LysoPS16:1	0.0170311	0.0162693	0.00899501	0.0153415	0.00657495	0.017467	0.00612029	0.0157386
LysoPS16:2	0	0	0.000817728	0	0	0	0	0
LysoPS18:0	0.883774	0.809815	0.414588	0.317787	1.37644	1.08621	1.2274	1.23874
LysoPS18:1	0.474799	0.303141	0.403958	0.27001	0.205847	0.345195	0.0662104	0.268642
LysoPS18:2	0.00529344	0.00132811	0.00286205	0	0.00101153	0.00414471	0.00389473	0.00135678
LysoPS20:0	0.0112773	0.00896474	0.00531523	0.0109582	0.0146672	0.00236841	0.010015	0.0048844
LysoPS20:1	0.00874568	0.00464838	0.00776842	0.00657491	0.00708072	0.00444076	0	0.00407034
LysoPS20:2	0	0.00166014	0.00122659	0.00131498	0.00126441	0	0	0
LysoPS22:0	0.000690449	0.00166014	0.00286205	0.00262996	0.00101153	0	0	0.00162813
LysoPS22:1	0.00161105	0.00199216	0.00204432	0.00131498	0.000758649	0.00236841	0	0
LysoPS22:2	0	0	0	0	0	0	0	0
Cer28:1	34.525	33.5407	40.5242	53.5969	33.0515	36.805	32.9592	47.2718
Cer28:2	68.7618	97.3723	117.666	187.723	116.403	104.291	98.6916	127.573
Cer30:1	20.3972	29.2244	30.1496	35.9455	24.8976	28.8371	19.1064	27.1394
Cer30:2	21.9758	22.6184	27.2201	43.7249	23.3411	27.6049	23.3678	32.7456
Cer32:1	9.71968	17.106	21.3194	29.4775	15.7291	14.4662	12.3563	20.7267
Cer32:2	14.5549	21.9019	36.4196	47.5769	18.2152	21.8373	16.169	28.1434
Cer34:1	59.9436	78.7396	54.9424	71.7077	80.2734	51.5347	72.1961	93.0755
Cer34:2	11.4573	12.3634	19.0081	24.3806	16.075	12.1535	11.6686	14.2701
Cer36:1	7.83498	6.49512	9.33887	13.1029	7.65552	7.11173	7.62894	9.12841
Cer36:2	12.8301	14.0554	20.9972	18.4339	11.6324	16.3615	17.2228	13.1504
Cer38:1	8.45017	11.8686	13.7403	19.4499	11.1296	15.77	9.04329	9.30045
Cer38:2	10.8854	10.4203	18.3008	26.496	14.6235	18.8501	16.2616	13.2525
Cer40:1	9.33579	10.0558	10.2416	14.7857	7.22512	7.28699	8.36199	6.82785
Cer40:2	5.69505	6.37426	10.0282	14.0865	6.37265	12.3743	6.09664	10.2383
Cer42:1	9.79425	6.25141	16.3345	14.7791	7.58396	9.59915	6.70979	15.6051
Cer42:2	10.6313	7.14589	12.806	12.6488	4.24287	8.92238	6.67195	5.74243
CerP28:1	13.3314	17.4985	21.5001	26.8791	16.8949	17.6896	17.6704	22.4623
CerP30:1	13.7217	20.1003	21.2597	34.6489	19.8111	22.7876	19.3952	18.2074
CerP34:1	8.1664	9.33263	12.1486	14.9417	11.6726	11.5033	9.00851	7.13991
CerP36:1	4.13556	6.72754	10.1721	8.30543	2.25546	4.46385	4.21688	3.96451
CerP38:1	2.51945	3.49558	4.23706	8.18489	3.29506	3.24531	2.11178	3.02182
CerP40:1	2.80621	2.7877	6.98749	6.47059	1.98589	2.90426	2.28203	3.67307
CerP42:1	0.195397	0.644797	2.41598	2.16797	0.120372	0.28184	1.44355	0.943232
CerP44:1	0	0.559134	2.71077	3.07487	0.570251	1.15697	1.07828	0
Cer30:1-OH	7.62946	8.48928	11.0774	17.5252	7.5961	8.55527	12.0567	13.6394
Cer30:2-OH	16.0285	16.6671	25.2617	35.7601	15.5371	14.4804	15.8418	24.003
Cer32:2-OH	20.6974	25.4592	32.8637	41.6941	23.1087	26.3686	19.0884	27.821
Cer32:1-OH	7.78136	6.95	8.23902	16.5144	6.43789	9.03428	7.34407	10.7419
Cer34:1-OH	6.18228	4.60788	7.90662	12.9184	6.11875	4.34484	5.83459	8.89667
Cer36:1-OH	5.27227	5.99774	6.57862	13.3159	7.8424	8.19587	5.05314	6.50819
Cer36:2-OH	79.264	69.5963	64.417	66.272	63.7055	57.9253	41.2001	42.0091
Cer38:1-OH	5.90518	4.93658	5.07032	11.2922	4.5218	3.97537	3.22345	2.76403
Cer40:2-OH	20.5639	15.8304	16.6453	15.7399	10.2602	13.7468	7.14349	13.7908
Cer42:1-OH	4.05915	5.54486	7.9013	9.57263	5.18359	6.74759	7.24281	6.33453
Cer42:2-OH	4.31392	4.19483	6.15913	6.2466	2.96025	1.81657	3.70333	2.22729
Cer44:1-OH	2.64143	1.26104	3.88871	5.49268	3.23791	1.80769	2.54938	3.72083
Cer44:2-OH	1.62808	4.19616	4.75795	3.40317	1.1448	2.3838	1.41573	1.5006
DHCer30:0	19.6377	30.5465	35.2269	40.0601	28.4971	33.0179	19.9805	25.6849
DHCer30:1	28.362	32.7406	31.4699	47.822	32.871	31.6614	30.8641	44.0687
DHCer32:0	23.3443	28.0464	30.0229	52.8614	33.2589	31.5874	24.1957	31.5321
DHCer32:1	15.5765	12.3859	19.3855	37.4739	16.3681	17.1952	13.471	25.7066
DHCer34:0	12.2209	15.2354	19.807	28.209	17.9375	18.4635	13.1411	20
DHCer34:1	9.31577	11.8235	15.1889	28.038	12.1824	12.282	10.656	17.7923
DHCer36:0	18.9026	22.1801	15.4972	55.4274	16.5519	26.2958	18.357	39.5382
DHCer36:1	22.5231	17.7827	18.4982	33.795	17.2489	20.4624	14.3268	20.2258
DHCer38:0	8.45386	7.24683	11.5063	15.5654	6.31499	5.08793	4.55795	5.56551
DHCer38:1	8.41519	11.5824	13.0706	29.0383	11.1448	13.0635	9.16736	15.7799
DHCer40:0	11.4191	6.88558	9.5388	11.8497	7.87427	11.1096	5.59395	13.132
DHCer40:1	7.57699	6.78066	11.6808	15.5812	10.1325	7.53804	6.50754	8.89341
DHCer42:0	3.87066	2.36204	5.89746	7.44061	4.1187	4.67997	4.81305	5.63172
DHCer42:1	5.01151	5.66571	9.47052	11.5328	4.8991	7.24377	4.78857	4.47791
DHCer44:1	5.72152	5.86294	10.1198	9.04225	6.19942	2.44952	8.34752	6.98849
DHCer30:0-OH	14.0285	10.3998	17.9978	17.6392	11.268	15.3384	7.34797	12.5866
DHCer32:0-OH	7.54292	7.65788	10.7323	17.2938	10.3674	4.4674	7.10455	9.79431
DHCer34:0-OH	11.0877	11.5851	11.8383	26.1953	9.29977	15.9589	12.6287	14.6945
DHCer36:0-OH	8.60161	7.17046	10.5561	16.816	6.48291	8.83948	5.46319	8.38489
DHCer38:0-OH	10.5119	3.59254	7.50879	14.2996	7.19831	7.27337	6.87949	3.44676
DHCer40:0-OH	3.84994	2.63563	6.6927	6.51091	4.83866	4.16839	3.09214	3.37946
DHCer42:0-OH	2.86306	2.12697	4.07842	4.48584	2.50936	3.83326	2.93635	3.51568
DHCer44:0-OH	2.88654	2.1263	4.02486	4.4087	1.63539	0.871573	1.96378	1.65581
SM28:0	0.227158	0.178963	0.192575	0.312089	0.0864859	0.0911836	0.0815112	0.073266
SM28:1	0.190794	0.114881	0.144738	0.235382	0.0955897	0.101249	0.0851277	0.080864
SM28:2	0.130265	0.110897	0.10794	0.167003	0.122395	0.0728285	0.055639	0.100944
SM30:0	3.55052	5.15273	5.24532	6.37591	4.11112	4.26076	4.09531	3.59383
SM30:2	0.0418872	0.0700578	0.0584676	0.120978	0.0460247	0.0201314	0.0506315	0.0640399
SM30:3	0.0823936	0.0830068	0.103443	0.100377	0.0424843	0.0367103	0.0364436	0.0222512
SM32:0	0.473878	0.481772	0.418268	0.405891	0.464799	0.3748	0.620375	0.75057
SM32:1	15.7303	9.46477	10.2474	9.07513	33.9713	9.90763	23.6791	29.2923
SM32:2	0.0929804	0.0547845	0.0780931	0.149908	0.0563929	0.0124341	0.0447894	0.020623
SM32:3	0.139701	0.0577728	0.12961	0.183659	0.143637	0.0704601	0.108496	0.0662108
SM34:0	63.9033	47.7276	48.1822	55.5944	59.2178	38.0437	61.0257	30.4277
SM34:1	163.512	173.482	199.408	159.596	190.628	107.795	174.88	153.868
SM34:2	0.23084	0.111561	0.245319	0.250285	0.245043	0.0674996	0.136872	0.231738
SM34:3	0.144534	0.0627532	0.101398	0.14947	0.0988772	0.0663154	0.0723307	0.0955172
SM36:0	0.176064	0.407398	0.43912	0.329622	0.339369	0.148025	0.302676	0.123195
SM36:1	0.483544	0.593997	0.804236	0.630315	0.511582	0.439931	0.892728	0.643113
SM36:2	0.103797	0.0574407	0.122659	0.110458	0.0869917	0.0769732	0.0973683	0.0455878
SM38:0	0.6916	0.726144	2.01815	1.11423	0.340633	0.278288	0.39309	0.0553566
SM38:1	1.24189	1.05053	1.59253	1.07215	1.43562	0.751969	1.34173	0.714208
SM38:2	0.172152	0.113553	0.513533	0.302008	0.196743	0.156315	0.249541	0.0700098
SM38:3	0.0879171	0.0567767	0.0985363	0.0854738	0.0632207	0.0236841	0.0484059	0.0135678
SM40:0	0.273878	0.431304	0.709379	0.494433	0.292838	0.147433	0.280977	0.0146532
SM40:1	3.258	2.84049	6.41181	3.13404	3.5745	2.5336	2.99227	0.371757
SM40:2	2.4649	1.09005	2.17925	1.51661	2.94128	1.54716	2.57219	0.335396
SM40:3	0.227848	0.106913	0.399051	0.268256	0.283987	0.188288	0.210315	0.0374471
SM42:0	0.608055	0.694601	0.625971	0.61059	0.54294	0.319143	0.457909	0.202431
SM42:1	2.70426	1.38323	4.10745	2.40598	2.79967	2.24584	2.09982	1.5337
SM42:2	6.26122	3.73996	5.82141	3.99272	4.06661	4.73148	5.04145	1.86856
SM42:3	0.327043	0.328707	0.916673	0.45586	0.317621	0.3973	0.485172	0.0814067
SM44:0	3.81059	2.72495	2.0202	3.63593	5.49919	2.22926	3.76064	2.7027
SM44:1	0.435673	0.327379	0.630469	0.467695	0.618551	0.325656	0.49018	0.30229
SM44:2	0.616341	0.384488	0.477962	0.354607	0.864354	0.47901	0.493518	0.483013
SM44:3	0.0577675	0.0431636	0.0580587	0.0582975	0.0632207	0.0716443	0.0625939	0.0412461
SM30:0-OH	0.0552359	0.0617571	0.0584676	0.0929254	0.0485535	0.0242762	0.0297669	0.0168241
SM30:1-OH	0.165938	0.0587688	0.101398	0.147278	0.0523468	0.0609864	0.0467368	0.0483013
SM30:2-OH	0.197008	0.200212	0.20525	0.303761	0.170443	0.116052	0.173872	0.143819
SM30:3-OH	0.226467	0.111893	0.139014	0.228369	0.117591	0.0686838	0.079842	0.113969
SM32:0-OH	0.207135	0.133475	0.136152	0.245025	0.120878	0.103618	0.102932	0.0754369
SM32:1-OH	1.13579	0.572083	0.799329	0.776278	1.91205	0.650719	1.48528	1.38934
SM32:2-OH	32.3906	25.1703	22.9908	23.65	68.9397	16.5842	48.574	51.6764
SM32:3-OH	0.156962	0.114217	0.0596942	0.129745	0.0945782	0.0414471	0.0169699	0.048844
SM34:0-OH	374.973	355.007	239.374	347.221	264.668	161.936	204.827	153.628
SM34:1-OH	3.87342	2.7213	2.56317	2.53748	4.56833	2.18249	4.04051	2.73527
SM34:2-OH	18.8815	13.5344	18.8458	16.2804	28.2928	12.0978	20.5252	17.8134
SM36:0-OH	1.66237	1.99382	1.39545	2.25432	1.27453	1.00953	1.17315	0.699555
SM36:1-OH	0.339701	0.595657	0.337313	0.442711	0.434453	0.371248	0.480443	0.280582
SM36:2-OH	0.396778	0.411382	0.771118	0.583852	0.707313	0.376576	0.79842	0.608379
SM36:3-OH	0.177675	0.251677	0.186442	0.201192	0.224054	0.427497	0.334112	0.212743
SM38:0-OH	1.77169	2.04197	1.78019	2.08381	1.46293	0.834271	1.32671	0.17204
SM38:1-OH	0.193096	0.184275	0.448524	0.308144	0.307253	0.167565	0.223947	0.0390752
SM38:2-OH	1.6145	1.54891	2.29495	1.60252	1.83846	1.51282	2.03444	0.781504
SM38:3-OH	0.195627	0.135799	0.179491	0.179276	0.244538	0.107762	0.214488	0.0466732
SM40:0-OH	10.6856	9.40135	10.3557	10.9577	7.44892	5.73154	5.22339	3.12927
SM40:1-OH	1.54591	1.23315	1.41508	1.55869	1.77574	0.955652	1.45357	0.659937
SM40:2-OH	2.35926	1.64553	4.52735	2.37004	3.11198	2.07472	3.02621	1.89515
SM40:3-OH	2.07066	1.49147	2.18006	1.66214	3.43693	1.17828	3.15835	1.4892
SM40:4-OH	0.212428	0.283883	0.378608	0.332252	0.404107	0.403221	0.446225	0.204059
SM42:0-OH	17.9326	13.048	12.6789	15.6549	12.7448	10.8982	9.66338	6.80126
SM42:1-OH	65.67	49.1102	40.8733	51.0397	74.4596	34.876	49.1596	39.841
SM42:2-OH	2.29528	1.73252	3.23207	2.20479	3.67666	2.03505	2.50153	1.49626
SM42:3-OH	2.66513	1.67939	2.42007	2.48663	2.29441	2.21801	2.40138	1.79149
HexCer28:1	6.23636	5.09064	9.08333	17.4818	7.14217	8.126	9.16681	6.95322
HexCer28:2	5.59954	6.3477	3.96844	14.5704	3.96976	5.26852	1.82357	4.06654
HexCer30:1	9.53418	9.14536	14.7992	19.101	9.27751	12.4839	10.4682	8.61066
HexCer30:2	5.10955	4.05605	5.63047	14.0072	4.92287	5.00148	5.22172	6.17443
HexCer32:1	6.27342	7.8053	8.10941	14.5998	5.06524	6.74759	4.44138	5.47162
HexCer32:2	3.10955	6.88492	4.31924	9.68923	3.77984	4.20096	4.52067	5.66374
HexCer30:1	9.53418	9.14536	14.7992	19.101	9.27751	12.4839	10.4682	8.61066
HexCer30:2	3.92014	3.3807	6.95028	10.8319	6.05907	4.18616	5.93195	6.60968
HexCer32:1	6.27342	7.8053	8.10941	14.5998	7.08831	6.74759	4.44138	5.47162
HexCer32:2	2.89735	5.90145	6.3885	10.4344	4.57794	4.38155	3.39315	2.06447
HexCer34:1	3.38412	4.92065	6.39055	11.5977	4.87381	2.47498	4.49007	3.87387
HexCer34:2	8.8893	8.26483	6.89141	18.074	9.76507	7.67008	7.83091	8.70455
HexCer36:1	2.61588	2.10173	3.91569	4.06461	1.80558	1.77038	1.32504	0.579616
HexCer36:2	3.913	2.2113	3.13149	7.54361	2.12497	2.75919	2.5121	0.713665
HexCer38:1	0.502877	0.838701	2.61918	3.57719	1.37543	0.560128	1.15952	1.31282
HexCer38:2	0.971461	1.76771	1.59989	3.90856	1.98715	0.995915	0.625661	0.639314
HexCer40:1	2.61703	2.80895	2.78069	6.59025	2.34852	1.82367	2.63785	0.498752
HexCer40:2	1.51899	0.448237	1.63382	3.08758	0.828191	0.558944	1.01764	0
HexCer42:1	0.637745	0.571087	1.46373	3.01745	1.00243	0.512168	1.09386	0
HexCer44:1	0.44603	0	0.650912	1.19181	0.653955	0	0.938352	0
HexCer44:2	0.465823	0.445581	1.28833	2.07329	0.832996	1.01309	0.914984	0.568219
HexCer30:2-OH	18.759	14.9552	19.5045	29.6748	14.3294	16.2165	19.645	19.2695
HexCer30:1-OH	5.10955	4.05605	5.63047	14.0072	4.92287	5.00148	5.22172	6.17443
HexCer32:2-OH	3.10955	6.88492	4.31924	9.68923	3.77984	4.20096	4.52067	5.66374
HexCer32:1-OH	6.14545	10.5432	9.91782	19.2421	8.68627	7.88265	6.68252	6.50331
HexCer34:2-OH	3.03222	2.65821	5.11857	6.00596	2.84594	1.54716	2.82646	2.65657
HexCer34:1-OH	4.35604	3.7871	5.97064	8.68721	2.99616	5.7274	3.72642	1.36763
HexCer36:1-OH	3.12704	3.11309	3.8699	5.89638	2.91827	4.08076	3.50415	2.20938
HexCer36:2-OH	2.16893	2.39259	3.66956	4.5345	1.86375	2.3311	1.55205	3.18354
HexCer38:1-OH	0.789643	1.05053	1.81413	5.14509	1.38327	0.332761	1.66555	0
HexCer38:2-OH	0.964787	3.08387	4.38057	4.50425	1.20473	2.66209	0.469871	1.48214
HexCer40:1-OH	1.06053	1.40846	1.73195	3.07136	1.49049	1.16348	1.17621	0
HexCer40:2-OH	1.1519	1.45362	2.463	2.96835	1.99929	1.58565	2.28704	0
HexCer42:2-OH	0.410587	0	0.278437	1.83265	0.780902	0.581444	0.428977	0
HexCer42:1-OH	1.00368	0.502689	2.38163	3.10862	1.72744	0.766771	1.61075	0.733203
HexCer44:2-OH	1.02325	0.823428	0.296427	0.912159	1.03201	0.786903	0.323819	0
HexCer44:1-OH	0.313003	0	0.9502	1.65775	0.741958	0.449405	0.983698	0.608922
HexDHCer30:0	8.07986	10.836	24.8164	24.1282	8.56969	19.3866	10.9381	4.34658
HexDHCer30:1	8.15765	3.53144	6.71559	8.82879	5.45595	5.15365	4.96856	4.7954
HexDHCer32:0	11.736	14.8522	14.6651	20.9613	10.1952	11.951	6.45413	7.9111
HexDHCer32:1	7.6046	9.23833	9.41042	17.15	9.71323	5.26141	9.27947	5.70824
HexDHCer34:0	11.4133	12.2936	17.2148	18.9603	10.3985	8.0662	8.85161	5.67188
HexDHCer34:1	9.53257	10.0471	8.42342	15.8758	6.69735	4.59648	5.02838	8.16889
HexDHCer36:0	6.52704	6.63391	9.39406	11.5718	7.00182	4.46977	4.59439	4.83122
HexDHCer36:1	9.07135	10.8214	14.1459	23.7179	10.9321	6.5214	9.67062	3.29263
HexDHCer38:0	1.31392	1.75576	3.93246	6.98738	3.14687	1.11197	1.93179	0
HexDHCer38:1	1.77192	0.845342	2.49898	4.87639	1.83568	0.689206	1.30223	0.812439
HexDHCer40:0	2.83038	1.90517	4.7232	6.13965	3.22502	1.24756	2.97335	0
HexDHCer40:1	4.98504	3.77847	4.23297	9.26536	5.02453	3.07123	5.95977	2.30707
HexDHCer42:0	1.37814	2.07384	5.32137	7.01981	2.14849	1.64249	2.11039	0
HexDHCer42:1	2.86053	2.32154	4.89206	7.7207	4.01629	0.85381	4.55266	0
HexDHCer44:0	0.821634	0.972176	2.88127	3.12747	1.31499	1.48144	0.839593	0
HexDHCer44:1	0.397929	0.448901	1.06959	2.66021	0.912654	2.04393	0.689646	0.486812
HexDHCer30:0-OH	8.56133	12.9457	16.7581	18.6276	12.2039	9.88513	10.5272	9.88006
HexDHCer32:0-OH	12.0829	14.4618	26.3807	25.6294	17.126	27.5333	18.3314	7.78302
HexDHCer34:0-OH	6.07434	8.46935	14.1332	13.3931	7.02913	7.01818	7.48957	2.70325
HexDHCer36:0-OH	11.3307	10.9549	12.5166	20.7399	12.6113	8.46587	10.3981	5.46076
HexDHCer38:0-OH	5.74891	2.64095	9.09886	13.6289	6.54208	4.53905	4.78579	1.70249
HexDHCer40:0-OH	1.20046	1.47686	2.69769	4.4442	1.36304	0.834863	1.41601	0
HexDHCer42:0-OH	1.34937	0.919716	2.92747	3.95985	1.91938	1.65255	1.4302	0.772821
HexDHCer44:0-OH	0.564557	0.858623	2.39881	3.43254	1.36759	0.856179	1.17955	0.418973

## Sheet: Figure 1c,d
Lipid profile of yolk cell in control morphant vs. Wnt5b morphant embryos
Amounts of membrane lipids in the yolk cell of control morpholino- and wnt5 b morpholino-injected embryos (6hpf at 28°C). Lipid amounts are normalized as pmol/nmol inorganic phosphate. n = 4 independent experiments (400 embryos analyzed/experiment)
Lipid species	Yolk cell Control MO-1	Yolk cell Control MO-2	Yolk cell Control MO-3	Yolk cell Control MO-4	Yolk cell wnt5b MO-1	Yolk cell wnt5b MO-2	Yolk cell wnt5b MO-3	Yolk cell wnt5b MO-4
PE28:0	0	0	0	0	0	0	0	0
PE28:1	0	0	0	0	0	0	0	0
PE28:2	0	0	0	0	0	0	0	0
PE28:3	5.52972	2.06429	4.56253	0	0	0.499531	0	0
PE28:4	0.597892	0	0.558423	0	0	0	0	0
PE28:5	27.3101	9.11009	18.853	7.28032	5.69051	6.50016	4.28739	15.6131
PE28:6	0	1.69921	0.411666	0	0	0	0	1.66762
PE30:0	0	0	0	0	0	0	0	0
PE30:1	0	0	0	0	0	0	0	0
PE30:2	4.7226	0.898338	2.82227	0	0.980995	0	0	6.8959
PE30:3	3.31838	0.360128	1.71818	0	0.190244	0	0	5.66912
PE30:4	1.78055	0	0	0	0	0	0	0
PE30:5	0	0	0	0	0	0	0	0
PE30:6	0	0	0	0	0	0	0	0
PE31:1	0	0	0	0	0	0	0	0
PE32:0	0	0	0	0	0	0	0	0
PE32:1	2.56651	0.331054	0	0	0.552172	0	0	0
PE32:2	5.06661	0.955331	1.28226	0	2.05421	0	0	12.1883
PE32:3	2.59511	1.19387	0.853492	0	1.47961	0.819364	0	8.34092
PE32:4	3.40595	0.737932	0	0	0.232392	0	0	2.00519
PE32:5	0	0	0	0	0	0	0	0
PE32:6	0	0	0	0	0	0	0	0
PE34:0	3.84908	2.61506	4.22051	6.23879	2.4956	3.07653	2.13356	3.34728
PE34:1	99.9052	169.261	152.224	175.256	54.5247	183.508	140.388	53.7463
PE34:2	9.41798	12.5143	8.26472	5.46946	10.7989	10.7545	0	13.5677
PE34:3	13.4085	9.84125	12.0633	6.33526	11.7101	15.909	0	24.7772
PE34:4	5.72523	3.67133	2.82538	0	2.00626	1.37343	0	5.24418
PE34:5	0	0	0	0	0	0	0	0
PE34:6	0	0	0	0	0	0	0	0
PE36:0	13.1581	12.0265	11.7514	18.4795	7.05528	14.4663	29.6615	16.0951
PE36:1	138.604	148.773	157.291	245.931	68.5805	192.406	180.289	75.4035
PE36:2	92.5536	80.5749	70.8815	99.2107	42.6642	82.5008	123.101	70.0849
PE36:3	85.6621	67.2017	43.3403	116.376	72.2967	57.3861	112.556	109.878
PE36:4	264.025	515.485	374.442	735.752	259.697	316.759	569.881	396.816
PE36:5	199.2	183.386	139.202	324.34	157.48	217.296	269.864	180.851
PE36:6	36.7451	47.8072	23.9003	79.3462	30.737	22.5745	52.9781	78.9874
PE38:0	57.4617	42.7702	31.1756	118.508	32.5323	35.0161	77.7217	77.7443
PE38:1	153.928	117.251	125.756	315.491	69.0341	111.563	326.677	237.756
PE38:2	99.9152	71.3331	63.7551	196.294	24.7957	63.5334	187.494	132.811
PE38:3	299.482	391.118	296.001	814.267	263.821	364.332	1168.53	541.455
PE38:4	514.231	905.155	568.002	1113.53	533.913	801.638	1214.04	739.187
PE38:5	2295.29	2401.29	1801.33	3793.43	2151.4	3003.85	3974.64	2013.34
PE38:6	1680.2	2016.77	1544.25	2881.6	1634.46	2324.2	4737.67	1929.99
PE40:0	89.5961	42.793	63.9522	227.569	33.0221	58.4247	90.4294	52.2465
PE40:1	334.051	181.883	176.647	694.7	93.8035	133.976	274.051	188.642
PE40:2	440.111	340.752	255.215	624.181	216.966	249.736	693.409	464.097
PE40:3	52.99	37.677	29.0358	97.884	27.6121	31.6919	105.385	72.2701
PE40:4	56.0916	54.6072	46.6893	154.814	35.4156	62.6356	86.2318	58.2852
PE40:5	518.062	808.982	553.378	1018.16	471.275	886.619	1415.83	579.104
PE40:6	3341.59	3794.48	2675.94	6159.31	3705.94	4529.02	8838.39	4500.74
PE42:0	91.5061	52.6811	52.4517	113.621	97.7147	96.1421	113.578	111.5
PE42:1	45.2012	22.8624	24.7802	81.083	27.7405	30.4305	51.0076	35.4105
PE42:2	92.3765	47.2146	52.9526	182.479	47.6212	60.531	106.231	72.1831
PE42:3	106.539	33.8892	39.9854	133.526	41.0556	58.0343	94.9235	50.0971
PE42:4	25.1601	19.0846	11.6737	41.8938	29.5194	20.1404	38.7652	51.0581
PE42:5	24.8707	14.3521	13.9024	41.4474	16.7647	24.6464	34.9118	25.2741
PE42:6	34.6668	27.6952	19.2532	55.7371	35.2802	36.8305	48.0951	37.3006
PE44:0	16.2561	14.3272	11.9417	27.001	5.24931	9.81025	41.2581	27.1275
PE44:1	19.1588	9.29626	13.497	20.1668	8.99464	10.4738	34.3989	21.9588
PE44:2	12.4068	9.70892	7.31982	12.8874	16.8855	6.77104	15.6338	21.6808
PE44:3	21.4624	8.50299	12.0953	32.6988	13.6117	14.0287	20.5293	28.4146
PE44:4	69.4025	24.0946	16.9787	72.2038	65.7282	64.2604	62.1519	80.93
PE44:5	14.0947	6.7524	1.20919	14.3548	10.3917	11.3692	7.5128	25.6372
PE44:6	5.0141	0	0	0	0.91874	0.717447	0	0
PE(O-)30:0	0.72993	0	0	0	0	0	0	0
PE(O-)30:1	1.01712	0	0	0	0	0	0	0
PE(O-)30:2	5.55636	0	1.31926	3.34491	0	0	0	2.9041
PE(O-)30:3	2.11652	0	0	0	0	0	0	0
PE(O-)30:4	3.7621	0	1.21168	0	0	0	0	0
PE(O-)30:5	2.88583	0	0	0	0	0	0	0
PE(O-)30:6	0	0	0	0	0	0	0	0
PE(O-)32:0	0	0	0	0	0	0	0	0
PE(O-)32:2	6.16816	0.306274	2.70132	0	0	0	0	0
PE(O-)32:3	17.1951	5.54994	6.18059	0	5.44632	1.21541	6.09683	11.5392
PE(O-)32:4	1.13662	0	0	0	0	0	0	0
PE(O-)32:5	0	0	0	0	0	0	0	0
PE(O-)32:6	0	0	0	0	0	0	0	0
PE(O-)34:0	0	0	0	0	0	0	0	0
PE(O-)34:1	0.769306	0.270592	0	0	0	0	0	0
PE(O-)34:2	0	0	0	0	0	0	0	1.84452
PE(O-)34:3	0	0	0	0	0	0	0	0
PE(O-)34:4	0	0	0	0	0	0	0	0
PE(O-)34:5	0	0	0	0	0	0	0	0
PE(O-)34:6	0	0	0	0	0	0	0	0
PE(O-)36:0	6.67535	6.85747	7.8344	15.0018	7.46341	1.53368	0	20.0104
PE(O-)36:1	12.7845	11.3649	10.2021	4.533	3.30801	14.5327	4.56849	7.93255
PE(O-)36:2	2.46954	1.20197	1.73155	0	0.785531	0.908319	0	0
PE(O-)36:3	0	1.6176	0	0	0.343561	0	0	0
PE(O-)36:4	1.97489	1.75984	1.91157	0	0	1.14188	0	0
PE(O-)36:5	0	0	0	0	0	0	0	0
PE(O-)36:6	0	0	0	0	0	0	0	0
PE(O-)38:0	259.523	390.67	215.304	630.66	230.02	249.691	635.83	531.887
PE(O-)38:1	801.596	891.723	624.722	1730.51	533.046	749.53	2027.3	1102.94
PE(O-)38:2	11.9126	14.98	9.91294	24.2488	7.36578	8.19811	19.0143	31.4601
PE(O-)38:3	6.88614	4.41686	3.93477	13.6005	6.04238	3.46274	0	5.21071
PE(O-)38:4	38.5166	34.9004	32.78	54.4891	21.5815	29.8996	55.9505	54.4579
PE(O-)38:5	32.6631	35.4812	31.5347	49.1007	25.6824	56.0248	24.6748	48.0221
PE(O-)38:6	13.232	9.57049	16.1234	17.1316	16.4903	13.9075	11.0303	25.9669
PE(O-)40:0	2120.88	2282.92	1864.25	3520.19	1409.24	2095.23	4854.78	3053.85
PE(O-)40:1	7034.2	7817.64	6471.35	11108	3596.22	6950.26	13140.5	8314
PE(O-)40:2	5462.99	6347.27	4282.2	7329.04	2786.21	3908.57	15098.3	5444.83
PE(O-)40:3	170.528	139.119	115.749	207.987	105.722	104.99	234.33	193.88
PE(O-)40:4	41.6127	68.4235	52.8049	96.2787	30.2009	45.399	81.6722	68.4348
PE(O-)40:5	50.2602	42.6701	43.2212	111.605	35.4875	60.1712	87.8789	47.9419
PE(O-)40:6	176.209	101.769	124.452	274.376	108.391	153.536	242.659	88.4731
PE(O-)42:0	93.1217	98.2679	55.2826	188.157	52.6006	62.6224	149.512	94.1003
PE(O-)42:1	1254.86	1332.61	994.566	2336.4	733.321	777.425	2783.11	1348.87
PE(O-)42:2	6326.03	6781.85	5065.57	11042.3	6036.98	4981.41	24727.5	9717.96
PE(O-)42:3	2129.34	1755.87	1204.13	2238.38	1393.23	1487.68	3595.26	2320.35
PE(O-)42:4	242.129	214.438	148.004	307.935	148.682	190.377	371.042	230.891
PE(O-)42:5	258.176	246.127	127.661	334.606	151.325	213.681	478.755	337.426
PE(O-)42:6	143.394	87.9828	64.6123	249.481	192.843	150.004	184.974	137.559
PE(O-)44:0	5.54852	1.83814	0	4.18613	0	0.442761	0	1.24435
PE(O-)44:1	1.17345	0.389698	1.97749	4.72594	0.510025	0.492826	0	1.45105
PE(O-)44:2	20.5195	21.9762	8.4205	37.3372	12.5403	16.4418	40.1645	25.1225
PE(O-)44:3	108.541	62.7172	33.3658	190.306	58.2787	60.9801	113.644	90.2403
PE(O-)44:4	153.001	79.0268	46.1622	196.563	40.5997	75.382	93.9009	103.713
PE(O-)44:5	186.889	203.894	93.6835	241.747	129.132	175.078	545.378	311.585
PE(O-)44:6	336.317	170.172	134.831	305.766	251.927	270.835	496.171	372.335
LysoPE14:0	5.79928	0	3.27374	0	0.399629	0	0	0
LysoPE14:1	5.89155	0	1.08917	15.451	0.273766	0	0	1.51649
LysoPE14:2	2.3616	0	0	0	0	0	0	1.21356
LysoPE16:0	1.60502	0.15545	0.946148	0	0.609787	0	0	0
LysoPE16:1	0	0	0	0	0	0	0	0
LysoPE16:2	2.96909	0.65583	0.599776	0	0	0	0	0
LysoPE18:0	9.80018	3.85899	3.48766	5.25777	6.94623	5.20652	1.84464	2.67782
LysoPE18:1	4.14058	0.340635	2.39226	0	1.87054	1.1012	1.06678	0
LysoPE18:2	1.08138	0	0	0	0	0	0	0
LysoPE20:0	1.68515	0	0	0	0	0	0	0
LysoPE20:1	3.42221	0	0	0	0	0	0	0
LysoPE20:2	0	0	0	0	0	0	0	0
LysoPE22:0	0	0	0	0	0	0	0	0
LysoPE22:1	0	0	0	0	0	0	0	0
LysoPE22:2	0.773812	0	0	0	0	0	0	0
PC28:0	9.71712	7.91093	10.9235	13.313	10.7604	11.8725	11.7975	8.15063
PC28:1	10.6008	10.8488	15.597	18.2475	17.2036	14.2593	12.4922	14.4487
PC28:2	4.55452	2.30119	3.52248	5.83292	2.88112	2.40155	2.75052	3.26393
PC28:3	7.6006	3.64638	6.25583	8.54461	5.05384	4.21595	3.64466	4.06377
PC28:4	1.4342	0.653682	1.21261	1.94175	1.1666	0.672299	0.695363	1.20603
PC28:5	7.2227	2.20124	4.62969	2.78635	2.65704	1.76434	2.21944	1.29339
PC28:6	1.38836	0.669376	1.92432	2.70739	1.35936	1.16557	0.736256	0.75749
PC30:0	90.2492	65.4966	50.2385	68.6125	102.928	68.5964	118.875	53.509
PC30:1	50.1863	32.5534	37.4339	50.0335	64.6981	45.5825	69.3638	44.3453
PC30:2	4.91615	3.15079	5.00529	6.50916	5.70385	4.09727	6.29756	4.11916
PC30:3	4.30455	2.5014	4.60108	7.02102	3.36311	3.19834	4.34873	3.79582
PC30:4	2.44485	1.21287	2.28157	2.36697	1.94962	1.44853	2.03808	1.34594
PC30:5	3.57834	1.64486	3.02438	3.33907	2.04416	1.70422	2.6762	1.92151
PC30:6	1.8738	1.05263	2.53902	1.87907	1.53568	1.3361	1.12972	1.15163
PC32:0	961.629	631.799	575.245	1030.76	699.322	760.372	1014.36	539.669
PC32:1	1622.29	1286.78	1330.63	1650.76	1361.26	1410.52	2194.96	1009.24
PC32:2	140.093	113.812	97.2449	133.771	135.328	111.191	175.249	94.4659
PC32:3	50.7356	50.5542	34.9804	45.4759	55.833	44.5074	58.4973	40.9342
PC32:4	11.4336	10.9157	8.53056	12.5725	11.2499	9.39632	14.5758	8.92134
PC32:5	5.83591	3.30905	5.26833	5.35824	3.52918	3.38876	4.68957	2.57372
PC32:6	13.0228	11.0449	14.1773	18.3114	13.3797	13.1914	16.4469	11.9923
PC34:0	2094.43	1716.51	1696.2	2273.16	1660.81	1938.34	2851.87	1443.78
PC34:1	31210.8	28187.7	30783.2	39963	26565.8	35897.2	45605.2	24079.4
PC34:2	6433.61	5874.93	6032.46	8013.81	8556.47	6446.84	7146.12	6764.51
PC34:3	9671	9669.79	9912.39	12560.9	12293.2	10174.1	12662.9	11264
PC34:4	1696.27	1638.82	1551.65	2076.36	2263.13	1605.32	2567.74	2043.56
PC34:5	73.041	63.123	48.9245	64.7564	76.8923	52.9679	94.3029	52.6358
PC34:6	22.2648	14.0382	13.6145	23.8813	21.2841	20.9054	36.9618	19.1841
PC36:0	532.462	503.308	504.942	674.443	548.207	560.124	927.498	503.134
PC36:1	5412.12	5363.52	6186	7684.01	4395.54	5810.84	8113.72	4249.56
PC36:2	8685.57	6952.85	8545.7	10600.6	7103.76	7760.1	11416.5	6920.89
PC36:3	8823.55	8186.28	7491.57	10537.6	7707.36	8151.6	12451.9	6119.74
PC36:4	14512.1	13099.8	11719.4	16815.8	12134.9	11815.4	20467	11903.5
PC36:5	12552.1	9552.18	8655.22	12823	12417.8	9910.47	19330.5	9895.63
PC36:6	2062.17	2059.33	1528.68	2242.77	1880.56	1596.18	2590.56	1716.77
PC38:0	599.411	401.18	349.82	610.868	589.654	458.701	940.718	417.256
PC38:1	132.655	127.272	104.382	176.377	150.205	139.281	220.712	88.0623
PC38:2	205.566	219.924	199.58	322.163	229.215	240.358	334.613	181.226
PC38:3	550.715	483.691	468.156	684.474	605.597	560.744	856.846	463.032
PC38:4	3016.24	2545.85	2692.32	3763.53	2668.87	2880.69	4150.04	2385.12
PC38:5	17140.2	14142.9	14418.1	17627.4	13539.9	16542.4	25448.3	11509.8
PC38:6	44503.9	33812.9	33271.3	43752.5	36951.9	37222.2	66389.8	26093.7
PC40:0	152.3	94.1005	101.769	144.642	208.61	119.98	254.827	131.815
PC40:1	46.4448	33.145	36.2593	50.7288	49.581	33.0966	64.8407	31.0981
PC40:2	34.1239	28.4032	30.9735	48.344	51.6192	32.5636	58.724	30.7762
PC40:3	44.5933	38.69	46.7409	67.9581	74.6152	47.0837	74.7514	39.243
PC40:4	230.865	173.385	203.98	293.668	242.494	216.544	325.727	151.572
PC40:5	2145.68	1853.84	1866.25	2772.45	2091	2085	3377.14	1619.32
PC40:6	9073.46	7465.42	6720.85	11518.6	9837.38	8703.01	15407.1	6167.15
PC42:0	127.369	103.295	104.091	172.025	153.319	93.3686	147.783	97.5926
PC42:1	116.704	75.5379	87.3114	130.025	169.653	121.506	119.781	65.591
PC42:2	9.62602	6.96022	8.17238	14.2556	17.3743	10.8766	11.297	7.30494
PC42:3	13.5347	7.10741	12.6223	16.2148	16.7053	8.65987	12.3745	6.96987
PC42:4	25.6529	18.6152	20.3336	26.3737	26.4194	18.2366	33.7037	12.6999
PC42:5	54.0963	62.9744	47.2331	86.4379	63.4714	44.9821	93.5668	39.9948
PC42:6	194.583	190.607	134.468	256.976	255.383	172.551	352.682	152.292
PC44:0	41.2363	44.8113	41.6047	61.5239	37.9299	31.6693	52.0786	30.9473
PC44:1	138.691	142.763	116.303	206.359	146.249	108.916	209.77	116.949
PC44:2	116.511	92.0735	79.459	138.52	217.485	144.254	137.486	76.4762
PC44:3	2.93833	2.43169	2.84155	5.34134	6.28947	3.84717	3.32622	2.57858
PC44:4	2.68092	2.52602	2.94198	4.37108	7.20956	2.45273	3.87792	2.61473
PC44:5	3.71273	2.91985	3.49947	6.06427	9.99227	3.38407	4.13395	2.94845
PC44:6	8.9915	8.11825	7.96903	15.4446	26.1278	10.3093	12.0135	6.93573
PC(O-)30:0	5.37848	3.66918	4.50812	5.65749	7.84545	4.6672	7.934	5.49105
PC(O-)30:1	11.875	9.03872	11.3273	14.0924	23.1297	12.267	24.7971	17.0075
PC(O-)30:2	2.81707	1.58622	2.39133	3.8242	2.89214	1.79295	3.6235	2.00117
PC(O-)30:3	2.24405	1.09079	2.42087	2.9372	1.75686	1.36829	1.56479	1.15916
PC(O-)30:4	0.500333	0.469819	0.872147	1.24892	0.61462	0.49819	0.362705	0.727531
PC(O-)30:5	1.78721	0.646083	1.41938	1.00744	1.06896	0.694873	0.621755	0.675816
PC(O-)30:6	1.98429	1.27449	2.36863	3.16179	2.49038	1.55894	2.42621	2.28586
PC(O-)32:0	71.9136	53.5099	53.8676	78.3627	94.9365	67.9856	104.213	67.6751
PC(O-)32:1	60.2525	50.8551	54.3592	77.0023	80.6709	68.661	109.29	69.128
PC(O-)32:2	11.1801	10.8737	13.28	19.8909	21.2466	16.3824	26.7773	18.479
PC(O-)32:3	3.81969	2.95156	3.26348	4.68938	4.79535	3.45827	3.90815	3.61657
PC(O-)32:4	1.90142	1.42895	2.38573	3.70499	1.95658	1.54709	1.81406	1.73172
PC(O-)32:5	2.05246	0.971025	1.91002	2.3049	1.31006	1.14523	0.814131	1.10326
PC(O-)32:6	8.44728	5.16206	6.62272	8.09973	7.56665	5.84954	8.14007	4.21958
PC(O-)34:0	235.799	141.056	157.657	233.455	237.842	209.772	394.865	195.267
PC(O-)34:1	922.232	688.691	865.625	1091.32	882.963	951.442	1652.3	848.284
PC(O-)34:2	189.991	164.359	189.957	259.808	262.585	209.953	352.383	229.862
PC(O-)34:3	135.17	112.545	114.743	149.678	165.771	124.678	215.719	155.611
PC(O-)34:4	21.8217	17.1834	17.428	23.1139	27.4158	18.0385	30.3476	21.2249
PC(O-)34:5	5.89938	4.29742	5.29569	7.90002	6.07312	5.61039	10.107	4.51364
PC(O-)34:6	45.0024	29.5601	31.4144	47.6395	41.1649	41.3325	50.8991	25.6438
PC(O-)36:0	295.298	291.058	254.274	387.817	321.458	301.647	564.094	325.179
PC(O-)36:1	2277.83	1595.37	1926.45	2833.57	2181.52	2519.6	3389.82	2344.79
PC(O-)36:2	676.396	660.884	784.994	1135.24	1257.06	989.7	1859.58	1184.04
PC(O-)36:3	1088.21	957.884	883.708	1455.61	1449.52	1051.31	2182.39	1588.83
PC(O-)36:4	598.474	481.31	462.781	642.38	721.204	507.63	1121.34	664.741
PC(O-)36:5	267.008	161.305	167.518	277.675	277.873	236.252	382.118	235.288
PC(O-)36:6	98.7468	74.9184	68.1288	98.6528	127.815	90.8808	181.603	82.2616
PC(O-)38:0	2603.67	1697.45	1507.51	1980.65	1581.78	1534.44	2559.24	1066.58
PC(O-)38:1	726.459	587.275	495.567	642.485	491.57	520.444	789.012	420.555
PC(O-)38:2	142.358	120.382	117.816	164.984	136.87	130.9	190.376	121.972
PC(O-)38:3	201.848	154.27	170.413	236.035	217.914	197.846	310.247	198.557
PC(O-)38:4	600.394	419.744	428.252	614.718	613.296	489.106	889.847	580.618
PC(O-)38:5	1589.47	1003.81	1041.36	1543.01	1624.11	1324.4	2425.94	1476.12
PC(O-)38:6	1212.81	784.883	834.984	1300.69	1448.51	993.313	2121.44	1255.04
PC(O-)40:0	8376.73	5478.81	5496.6	9205.31	7904.15	6950.3	12963.7	5413.15
PC(O-)40:1	1628.56	1349.92	1016.63	1905.79	1663.05	1327.42	1974.61	998.798
PC(O-)40:2	1648.45	1294.41	1052.45	1612.62	1216.09	1196.81	1984.26	1063.92
PC(O-)40:3	223.253	162.499	205.317	274.75	355.822	219.618	314.255	159.702
PC(O-)40:4	157.132	122.532	144.83	194.825	178.05	166.846	252.797	132.628
PC(O-)40:5	1057.07	771.864	845.89	1203.27	891.702	1063.19	1663.4	887.215
PC(O-)40:6	3687.8	2444.1	2513.26	3580.34	3154.01	3171.42	5658.07	3200.93
PC(O-)42:0	284.197	251.46	205.307	335.965	366.165	239.406	610.734	228.694
PC(O-)42:1	322.434	248.375	214.815	323.731	265.029	220.782	448.964	204.113
PC(O-)42:2	749.752	592.064	500.298	743.456	552.651	513.541	673.808	432.159
PC(O-)42:3	1129.96	867.924	774.461	980.932	775.071	768.956	1087.26	589.016
PC(O-)42:4	528.655	395.585	341.801	532.055	547.113	462.101	581.356	328.694
PC(O-)42:5	183.548	183.349	161.965	232.344	277.205	162.723	306.648	201.983
PC(O-)42:6	272.086	208.476	202.437	284.881	416.694	254.712	447.597	263.368
PC(O-)44:0	15.7885	13.3193	13.4438	27.2527	29.8142	14.9978	21.6604	12.3968
PC(O-)44:1	23.7784	22.7786	22.7128	42.0567	28.9871	19.8056	33.3986	17.1719
PC(O-)44:2	31.396	24.7925	21.5235	33.1768	26.0064	21.9452	34.8971	16.5714
PC(O-)44:3	84.0136	62.7783	50.6352	84.7213	54.6998	54.5221	88.1594	38.483
PC(O-)44:4	165.961	96.2809	83.7998	136.257	107.532	93.0066	193.996	70.1054
PC(O-)44:5	145.167	89.3612	73.3033	112.312	111.343	89.4522	210.991	67.4936
PC(O-)44:6	91.6804	51.5068	55.5572	122.673	97.9487	68.1266	61.1582	67.7906
LysoPC14:0	3.96838	2.52519	2.62142	2.74518	3.755	1.66175	3.11091	1.66477
LysoPC14:1	0.652353	0.113325	0.230085	0.403404	0.2873	0.183049	0	0.212887
LysoPC14:2	1.17972	0.170152	0.675331	0.705727	0.231232	0.362076	0.236647	0.46795
LysoPC16:0	414.325	294.332	298.723	305.929	455.262	292.011	490.028	297.296
LysoPC16:1	29.0898	17.3856	15.9943	15.7361	21.1558	14.7316	27.6974	14.9093
LysoPC16:2	4.24499	0.803185	1.95728	3.86045	1.22228	0.816012	1.26502	2.01205
LysoPC18:0	42.6858	32.4753	37.7007	43.3987	54.6811	33.4876	47.7775	36.8905
LysoPC18:1	528.143	350.62	415.063	369.119	484.663	368.012	498.801	343.885
LysoPC18:2	38.2653	31.8457	26.7337	30.7005	59.1219	30.3891	50.8742	40.0929
LysoPC20:0	3.08251	1.36865	2.1712	2.71722	3.17557	1.53368	2.13018	2.15096
LysoPC20:1	8.62986	4.28619	5.26677	8.1366	8.6188	4.16298	8.67701	5.83247
LysoPC20:2	5.89645	2.61275	4.14216	3.26072	6.4509	2.72697	1.79681	1.0154
LysoPC22:0	3.84614	2.31209	5.02052	5.0129	3.29563	3.34943	2.83195	2.62444
LysoPC22:1	4.94613	1.49734	4.7923	3.27301	5.13447	1.63739	2.04093	1.38745
LysoPC22:2	2.69228	0.951697	2.02599	1.86002	2.6263	0.943856	0.996729	1.37958
PI28:0	0.273479	0.0677305	0.160438	0.377903	0.0964755	0.124715	0	0.14477
PI28:1	0.182189	0.0968051	0.129345	0.351788	0.190438	0.0983416	0.126236	0.0369874
PI28:2	0.183756	0.0541844	0	0.290648	0.0539412	0.21814	0.0490719	0.120669
PI28:3	0.151628	0.0893713	0	0.176355	0	0.111305	0.0439158	0.0348117
PI28:4	0.0528935	0.0710345	0.0245631	0.102003	0.185411	0	0	0.0172385
PI28:5	0.196294	0	0	0.126582	0.0746283	0.211881	0	0.0635983
PI28:6	0.0748345	0.140913	0.132144	0.228585	0.153897	0.107729	0	0.0535565
PI30:0	0.84512	0.589916	0.421926	1.13033	0.530518	0.552054	0.346704	0.605523
PI30:1	0.914077	0.360293	1.05466	1.53373	0.878526	0.418846	0.387241	0.792803
PI30:2	1.13231	0.399115	1.10565	1.45631	1.76981	0.651737	0.784973	1.09556
PI30:3	0	0.05468	0	0.134263	0	0.0406777	0.0823199	0
PI30:4	0.135564	0	0	0.0983163	0	0.0522999	0	0
PI30:5	0.717	0.232762	1.11063	1.05475	0.593546	0.852443	0.312211	0.609874
PI30:6	0.716609	0.344435	0.324918	0.488817	0.346461	0.6647	0.0871204	0.0918829
PI31:1	391.803	330.393	621.852	614.477	386.675	447.007	355.593	334.728
PI32:0	2.23171	1.56127	2.05056	3.04381	1.46743	1.97041	1.92856	0.635983
PI32:1	3.79227	1.92652	3.36049	5.30202	2.17756	2.30969	2.06173	1.84117
PI32:2	1.06061	0.716292	0.312481	0.85781	0.692342	0.653078	0.47045	0.426444
PI32:3	0.606512	0.389864	0.331758	1.00221	0.352261	0.62581	0.559526	0.209707
PI32:4	0.101085	0.124228	0.11069	0.190181	0.153317	0.181932	0.254961	0.0820084
PI32:5	0.109705	0	0	0.0494654	0.0717282	0.11354	0	0
PI32:6	0.0944246	0	0.180337	0.094015	0.114456	0.156453	0.0232914	0.0502092
PI34:0	3.77268	3.2547	7.20042	7.51413	3.25967	4.30289	4.09253	4.3759
PI34:1	75.8771	62.6293	60.9527	65.2138	44.8882	55.1102	54.1519	42.4385
PI34:2	38.4931	33.1809	28.599	32.4392	23.976	26.7391	31.4976	23.6751
PI34:3	25.6337	19.7938	21.9091	27.2011	17.9763	22.3857	19.2968	16.6121
PI34:4	5.85394	4.29511	5.49282	7.20044	4.51965	5.16115	4.03563	4.94879
PI34:5	0.952474	0.616513	0.827063	0.85443	0.713029	0.629833	0.544947	1.15967
PI34:6	0.251538	0.0578187	0.0898576	0.275593	0.162597	0.182826	0	0.0247699
PI36:0	1.49747	1.58076	1.45234	1.50885	0.838505	1.80546	1.01913	1.37473
PI36:1	19.6313	17.5173	18.7597	24.7419	25.5496	16.4584	26.3601	28.713
PI36:2	100.54	85.8329	83.6885	80.8667	113.917	71.248	99.3878	99.5116
PI36:3	175.857	182.768	175.584	194.616	177.564	142.241	182.318	179.058
PI36:4	336.488	335.041	351.725	330.177	283.596	459.327	323.532	250.498
PI36:5	369.124	317.491	322.296	291.109	354.158	432.142	244.877	166.771
PI36:6	16.7825	19.3508	15.9642	16.4806	11.7379	13.4755	12.7991	9.82594
PI38:0	2.75438	2.25311	2.13606	4.05586	2.09984	2.34724	2.30496	1.23464
PI38:1	1.17698	0.759573	0.666625	0.624001	1.48483	1.17429	0.52859	1.08452
PI38:2	11.5233	9.89774	9.51931	8.9941	12.7278	6.87363	13.9391	18.4454
PI38:3	209.4	175.05	172.674	180.876	238.733	162.854	233.246	256.585
PI38:4	1684.64	1370.91	3359.32	1652.19	2141.46	1540.84	1927.45	1955.89
PI38:5	4202.54	3142.37	3652.96	3808.96	2822.46	3301.73	3328.28	2500.57
PI38:6	2190.61	1442.76	2178.62	2312.69	2131.08	1267.13	1213.26	811.393
PI40:0	1.17894	0.835398	0.63802	1.01419	1.184	1.11037	1.19515	2.00669
PI40:1	0.286017	0.366736	0.211741	0.730306	0.356128	0.270886	0.232203	0.146109
PI40:2	0.428241	0.433641	0.625272	0.414158	0.486244	0.323186	0.624956	0.43046
PI40:3	2.10516	1.49569	1.46664	1.85418	1.88117	1.27889	1.94065	1.60954
PI40:4	9.89852	9.57974	9.59113	8.1535	9.2048	8.4471	11.3905	9.4236
PI40:5	83.6328	95.1597	82.3512	81.3872	77.5939	76.7516	100.392	77.3342
PI40:6	277.781	264.514	253.501	252.484	251.177	260.712	288.508	216.117
PI42:0	0.0846295	0.0366736	0.143648	0.176048	0.0891286	0	0.126058	0
PI42:1	0.0333033	0	0	0	0	0	0	0
PI42:2	0.215492	0.0650874	0.224799	0.807116	0.173617	0.19713	0.0439158	0.290879
PI42:3	0.577518	0.536228	0.848517	2.39984	0.967848	1.46931	0.896629	1.96954
PI42:4	1.89986	1.47834	2.61147	2.56421	1.75299	1.98561	1.20653	2.03381
PI42:5	2.5001	1.10186	1.74678	2.04805	2.61431	1.14032	1.47393	1.13372
PI42:6	2.81119	2.95817	1.84535	1.86832	2.67463	4.24657	4.361	2.69724
PI44:0	0	0	0	0	0	0.0353136	0.0216912	0
PI44:1	0.0430984	0	0.0820844	0.0291877	0	0	0	0.019749
PI44:2	0	0	0	0	0	0	0	0
PI44:3	0	0	0	0	0	0	0	0
PI44:4	0	0	0	0.103232	0	0.0406777	0	0
PI44:5	0.0944246	0.0976311	0.268018	0.127197	0.0742416	0.155112	0.0896096	0.173054
PI44:6	0.222544	0.108369	0.301598	0.170517	0.162017	0.214116	0.162862	0.202845
PI(O-)30:0	0.23469	0.0923448	0.264598	0.383434	0.198558	0.208752	0.0922765	0.162845
PI(O-)30:1	0.405517	0.236396	0.4667	0.924788	0.356515	0.522552	0.194687	0.223598
PI(O-)30:2	0.0724836	0.0262662	0	0.118901	0.0290006	0.0424657	0	0.032636
PI(O-)30:3	0.0333033	0.0155285	0	0	0	0	0.0462272	0
PI(O-)30:4	0.0454492	0.0330393	0	0	0	0.107729	0	0
PI(O-)30:5	0.323238	0.240691	0.237236	0.399717	0.281306	0.213222	0.142771	0.156653
PI(O-)30:6	0.728363	0.235405	0.992165	0.869178	0.943294	0.447007	0.639357	0.610711
PI(O-)32:0	15.0507	13.6892	21.2698	26.4385	15.327	15.5398	16.8564	12.5321
PI(O-)32:2	0.298554	0.183368	0.347615	0.486666	0.657928	0.477404	0.479162	0.476151
PI(O-)32:3	0	0.0447682	0	0.0451641	0	0	0	0.0319665
PI(O-)32:4	0.117541	0.0237883	0.0914122	0.294949	0.160664	0.105047	0.170685	0.0463598
PI(O-)32:5	0.104612	0.127862	0.181892	0.184036	0.114069	0.141701	0.095299	0.0861925
PI(O-)32:6	0.349097	0.268775	0.328027	0.723854	0.335247	0.172992	0.233092	0.301423
PI(O-)34:0	1.13153	0.560016	0.368758	0.712486	0.377782	0.524787	0.607887	0.523515
PI(O-)34:1	4.82819	3.23306	2.94509	2.95779	4.52062	3.95691	3.9798	2.76251
PI(O-)34:2	0.618266	0.833416	0.690567	0.780386	0.710709	0.710742	0.641668	0.622259
PI(O-)34:3	0.318928	1.05577	0.191841	0.344414	0.652128	0.570381	0.486452	0.536904
PI(O-)34:4	0.0430984	0.0629398	0	0.0448568	0.031514	0.0429127	0	0
PI(O-)34:5	0.0474082	0.0825982	0.0960761	0.213531	0.0319007	0.0536409	0	0
PI(O-)34:6	0.533636	0.252751	0.552826	0.429212	0.552559	0.316034	0.294431	0.189791
PI(O-)36:0	2.23485	1.96485	2.06082	2.03423	1.80307	1.5529	2.14121	2.11933
PI(O-)36:1	6.92317	5.92973	5.40887	6.3371	4.17725	4.48125	5.96206	7.49172
PI(O-)36:2	6.51177	6.08683	7.31982	6.88982	7.23701	4.89115	7.62055	8.0646
PI(O-)36:3	6.44203	9.12991	9.97015	8.54615	9.14661	7.43328	7.25962	8.45874
PI(O-)36:4	5.80731	6.51931	4.32902	5.39818	4.94519	3.7857	6.34592	5.01105
PI(O-)36:5	1.33879	0.809132	1.97283	1.75095	1.21145	0.994144	1.19088	0.947113
PI(O-)36:6	0.256239	0.335679	0.110068	0.196325	0.229105	0.416164	0.0401821	0.103766
PI(O-)38:0	36.4025	30.6185	61.8684	56.1349	32.2506	41.868	34.3779	24.6264
PI(O-)38:1	32.6165	18.7528	34.8212	31.9292	22.3939	24.7705	20.6842	18.0251
PI(O-)38:2	4.65815	1.86094	1.76637	1.86371	4.44328	3.37267	5.89201	9.60837
PI(O-)38:3	14.1175	10.3398	12.5471	12.4616	12.2947	8.62769	18.1306	14.3891
PI(O-)38:4	60.4486	49.7905	59.131	55.6151	66.2984	50.1109	76.5486	53.5081
PI(O-)38:5	62.4629	79.7833	100.385	95.4581	67.4193	78.0555	76.2293	59.5943
PI(O-)38:6	8.99267	6.78809	7.75232	6.26828	2.9948	6.15976	5.79973	2.69339
PI(O-)40:0	148.031	164.368	152.288	149.464	147.342	125.629	170.301	110.952
PI(O-)40:1	67.1022	54.2766	76.5764	79.2632	41.4201	60.7318	58.8153	35.8495
PI(O-)40:2	44.8979	20.6201	42.1998	39.1007	23.2678	28.3148	31.6297	16.0917
PI(O-)40:3	3.4083	2.32299	1.79156	2.1986	2.93506	1.82871	2.56632	2.66611
PI(O-)40:4	14.838	6.90752	8.11237	8.98243	12.7957	8.18917	11.4864	11.2018
PI(O-)40:5	28.7141	23.3925	31.9747	28.6721	31.2144	25.4615	30.9619	23.9597
PI(O-)40:6	30.3996	27.5354	25.9943	32.7289	23.8151	26.584	30.6017	22.2484
PI(O-)42:0	2.9303	2.60399	2.55643	1.29532	1.87924	2.10362	2.45057	1.48151
PI(O-)42:1	2.39314	4.86107	5.61626	4.17476	2.23266	4.27473	3.02663	2.20452
PI(O-)42:2	10.6614	7.7606	12.6345	11.0677	7.86033	12.4147	9.17004	6.45808
PI(O-)42:3	7.9685	10.617	7.36646	9.24389	6.26394	7.61298	7.9484	4.3046
PI(O-)42:4	0.778905	0.942776	0.591381	0.965343	0.587746	0.876581	0.546547	0.230628
PI(O-)42:5	0.709948	0.663594	0.304086	0.44058	0.924154	0.400966	0.345992	0.552469
PI(O-)42:6	2.91345	1.83285	1.71445	1.50639	2.88421	1.64588	2.0516	2.63967
PI(O-)44:0	0.311484	0.187994	0.170698	0.0884847	0.181737	0.139913	0	0.0391632
PI(O-)44:1	0.0478	0.0431163	0	0	0	0.107729	0.0519167	0
PI(O-)44:2	0.0364377	0.159415	0	0.0568391	0	0	0	0
PI(O-)44:3	0.0509345	0.263323	0.127169	0.0838761	0.0699882	0.058111	0	0.0331381
PI(O-)44:4	0.197077	0.038656	0.0867483	0.07343	0.0388609	0.100577	0.0728967	0.0199163
PI(O-)44:5	0.185323	0.0935012	0.118152	0.347794	0.31746	0.064369	0.12268	0.0316318
PI(O-)44:6	0.435294	0.323455	0.527019	0.671009	0.533032	0.415717	0.250871	0.0970711
LysoPI14:0	0	0	0	0	0	0	0	0
LysoPI14:1	0.0642558	0.0687217	0.183135	0.284503	0.0417609	0.14483	0.0776972	0.0488703
LysoPI14:2	0	0	0	0	0	0	0	0
LysoPI16:0	3.61595	3.37546	2.93203	7.29446	3.16474	3.78392	2.85488	2.37004
LysoPI16:1	0.370254	0.308752	0.329271	0.889456	0.683835	0.501542	0.306344	0.235146
LysoPI16:2	0	0	0	0	0	0	0	0
LysoPI18:0	8.24394	3.12651	4.10329	11.5878	7.14943	5.70962	5.64487	5.01356
LysoPI18:1	9.62269	8.42403	6.19022	15.9039	13.8778	8.32015	10.69	10.5304
LysoPI18:2	4.40074	4.2059	2.23338	5.43106	7.85763	3.6069	4.69863	4.19582
LysoPI20:0	0	0	0	0	0	0	0	0
LysoPI20:1	0	0.0337001	0	0.280816	0.0638014	0	0.0832089	0.119331
LysoPI20:2	0.273087	0.228797	0.186866	0.5518	0.729656	0.168969	0.35186	0.434477
LysoPI22:0	0	0	0	0.124739	0	0	0	0
LysoPI22:1	0	0	0	0.221212	0.112909	0.0987886	0	0
LysoPI22:2	0	0	0	0	0	0.0353136	0	0
PS28:0	0.0254672	0.0110682	0.00652944	0.00184343	0.00792684	0.00804613	0.0206244	0.0127197
PS28:1	0	0	0	0	0	0	0	0
PS28:2	0	0	0	0	0	0	0	0
PS28:3	0	0	0	0	0	0	0	0
PS28:4	0	0	0	0.014133	0	0.00581109	0	0
PS28:5	0	0	0	0.158228	0	0.00402307	0	0
PS28:6	0.00195902	0.00165196	0	0.00215067	0	0.00536409	0.00746746	0
PS30:0	0.00626886	0.00512109	0.00310926	0	0.00406009	0	0.0103122	0.00284519
PS30:1	0	0.00247795	0	0	0	0.00581109	0	0
PS30:2	0	0	0	0.00215067	0	0	0	0
PS30:3	0	0	0	0	0	0	0	0
PS30:4	0	0	0	0.00153619	0	0	0	0
PS30:5	0.00391803	0	0.00342019	0	0.00096669	0	0	0
PS30:6	0.0521099	0.0223015	0.00621852	0.00368686	0	0.00849314	0.013157	0.0145607
PS31:1	0	0	0.00404204	0.00491582	0.00135336	0	0	0.001841
PS32:0	0.0144967	0.00974659	0.0189665	0.00522306	0.00638014	0.0125162	0.0056895	0
PS32:1	0.391412	0.232762	0.128412	0.168367	0.147517	0.0947655	0.256738	0.11682
PS32:2	0.00666066	0	0.008395	0.00460858	0	0.00447007	0	0
PS32:3	0	0	0	0	0	0	0	0
PS32:4	0	0	0	0	0	0	0.00426712	0
PS32:5	0.00352623	0.00396471	0	0.00553029	0.00116003	0.00447007	0	0.00351464
PS32:6	0.0105787	0.00710345	0.0289161	0	0.00232005	0	0.022758	0.00887029
PS34:0	1.33409	0.746523	0.824576	0.731228	0.878526	0.747396	0.900718	0.484519
PS34:1	26.8381	8.54264	21.1473	14.8135	15.9318	12.9686	17.6335	14.0293
PS34:2	1.50884	0.808471	1.06927	0.580374	0.911587	0.609718	0.834578	0.822929
PS34:3	0.900756	0.67681	0.866551	0.833538	0.990082	0.286085	0.972193	1.30377
PS34:4	0.218626	0.141243	0.160438	0.0937078	0.353034	0.0885074	0.306877	0.291046
PS34:5	0.00313443	0	0	0.00430134	0	0	0	0
PS34:6	0	0	0.00248741	0	0	0	0	0
PS36:0	0.768327	0.656656	0.647348	0.410163	0.390929	0.515846	0.580329	0.573222
PS36:1	5.08992	4.65457	4.07468	3.5228	5.11243	2.33293	4.98293	4.4554
PS36:2	1.73765	0.960287	1.36123	1.26644	1.63042	0.978499	1.96572	1.50544
PS36:3	1.0708	1.04949	0.907282	1.04185	2.35563	0.650843	1.69014	2.00184
PS36:4	1.62598	0.97565	1.2067	1.03201	1.53259	0.883733	2.10938	1.83565
PS36:5	1.72354	1.3969	1.97718	0.98685	1.2768	0.94989	1.64106	1.50192
PS36:6	0.00744427	0.00313873	0.0214539	0	0.00367341	0.0111752	0.00960102	0.00351464
PS38:0	0.111664	0.0702085	0.0917232	0.0199705	0.0564546	0.0451477	0.147927	0.0942259
PS38:1	0.0415312	0.0318829	0.0357565	0.0285732	0.0349941	0.00804613	0.0124458	0.041841
PS38:2	0.106571	0.056332	0.0258069	0.0639056	0.0852619	0.0518528	0.0768082	0.0488703
PS38:3	0.215884	0.242343	0.122505	0.24364	0.15641	0.171651	0.242159	0.289038
PS38:4	2.15649	1.34751	1.79777	1.4603	1.62056	1.36427	1.917	2.06812
PS38:5	7.68287	7.15994	8.28493	6.03509	6.04683	5.68325	9.73117	7.00937
PS38:6	20.6214	17.5721	18.9273	13.1618	18.3325	11.088	24.6437	17.4079
PS40:0	0.00274262	0	0	0.00460858	0.0172071	0.00312905	0.00640068	0.00351464
PS40:1	0.0113623	0.0191628	0.0155463	0.0430134	0.0104402	0.0125162	0.024536	0.00100418
PS40:2	0.0309525	0.00412991	0.0102606	0.0233501	0.0174004	0.00357606	0.022758	0.0292887
PS40:3	0.0105787	0.00181716	0	0.0135185	0.0106336	0.00983416	0	0.00820084
PS40:4	0.3107	0.182542	0.151732	0.184958	0.208031	0.0795673	0.243226	0.291883
PS40:5	3.30369	2.02266	2.02755	1.9141	2.67966	1.23955	3.34258	3.35615
PS40:6	11.2698	8.18614	7.75605	5.99146	12.3237	5.52367	15.3737	11.3431
PS42:0	0	0	0	0	0	0	0	0
PS42:1	0.00470164	0	0.00652944	0.00829544	0.00754017	0	0.0280919	0
PS42:2	0	0	0	0.00491582	0	0	0	0
PS42:3	0	0	0	0.00184343	0	0	0	0
PS42:4	0.00195902	0.00958139	0	0.00460858	0.00270673	0.00402307	0	0
PS42:5	0.0313443	0.00710345	0.00684037	0.0079882	0.00522011	0.00447007	0.00888984	0.0125523
PS42:6	0.153587	0.027753	0.0435296	0.0215067	0.060128	0.00759912	0.0906763	0.0170711
PS44:0	0.00195902	0	0	0	0	0	0	0
PS44:1	0	0	0	0.00491582	0	0	0	0
PS44:2	0	0	0	0	0.00174004	0	0	0
PS44:3	0	0	0	0	0	0	0	0
PS44:4	0	0	0	0	0	0	0	0
PS44:5	0.00430984	0	0.00435296	0.00430134	0.0125669	0	0	0
PS44:6	0.129687	0.0297354	0.0394876	0.0955512	0.0386675	0.00849314	0.0366261	0.00920502
PS(O-)30:0	0.0141049	0	0.00248741	0	0	0	0.00497831	0
PS(O-)30:1	0	0	0	0	0	0	0	0
PS(O-)30:2	0	0	0	0	0	0	0	0
PS(O-)30:3	0.00235082	0.00198236	0	0.00860268	0	0.00357606	0	0
PS(O-)30:4	0.00274262	0	0.00404204	0.03226	0	0.00804613	0	0
PS(O-)30:5	0	0	0	0	0	0	0	0.00133891
PS(O-)30:6	0.0266426	0.00974659	0.008395	0.00553029	0.00135336	0.0160923	0.0252471	0
PS(O-)32:0	0.00235082	0	0	0	0	0	0	0.00552301
PS(O-)32:2	0	0.00148677	0.00497481	0.00215067	0	0.00402307	0	0
PS(O-)32:3	0	0.00495589	0	0.00215067	0	0.0116222	0	0
PS(O-)32:4	0	0	0	0	0	0	0	0
PS(O-)32:5	0	0	0	0	0	0.00715212	0	0
PS(O-)32:6	0.00666066	0.00644266	0	0.00153619	0.00116003	0.0134102	0.0152905	0.00401674
PS(O-)34:0	0.00391803	0	0.00279833	0.00215067	0.0030934	0.00357606	0	0
PS(O-)34:1	0.250362	0.133148	0.142093	0.147167	0.145197	0.0455947	0.0938767	0.0717992
PS(O-)34:2	0.934059	0.437605	0.339531	0.21476	0.159697	0.193554	0.253538	0.169707
PS(O-)34:3	0.00391803	0.0046255	0.00342019	0	0	0	0	0.00200837
PS(O-)34:4	0	0.00165196	0	0	0	0	0	0.00200837
PS(O-)34:5	0	0.00495589	0	0.00460858	0	0.00849314	0	0
PS(O-)34:6	0	0	0	0.00245791	0	0	0	0.00150628
PS(O-)36:0	0.0560279	0.0441074	0.0388657	0.0218139	0.0243605	0.0491708	0.0608065	0.0137238
PS(O-)36:1	1.2526	1.03479	1.12431	1.02894	1.26443	0.598543	1.76979	1.67431
PS(O-)36:2	0.0215492	0.0315525	0.037933	0.019356	0.0831352	0.0129632	0.0280919	0.0796653
PS(O-)36:3	0.0411394	0.0365084	0.0158572	0.00645201	0.0991822	0.0223504	0.0480051	0.0550628
PS(O-)36:4	0.0203738	0.0227971	0.012437	0.00491582	0.00850685	0.00894015	0.0106678	0.01841
PS(O-)36:5	0.00352623	0.00181716	0.00248741	0	0.00386675	0.00223504	0	0
PS(O-)36:6	0.00548525	0.00792943	0.00279833	0	0	0.00357606	0.0138681	0.00317992
PS(O-)38:0	0.305999	0.11795	0.133698	0.111835	0.213058	0.219928	0.227935	0.138912
PS(O-)38:1	0.0207656	0.0142069	0.0516137	0.0119823	0.016047	0.0143042	0.0128014	0.0199163
PS(O-)38:2	0.00705246	0.00561668	0	0.00768096	0.0168204	0.00402307	0.0309366	0.0100418
PS(O-)38:3	0.00783607	0.00842502	0.00621852	0.00706649	0.0141136	0.00759912	0.0124458	0.00803347
PS(O-)38:4	0.0689574	0.0229623	0.03358	0.0488509	0.0668948	0.0205623	0.0885428	0.100753
PS(O-)38:5	0.166516	0.0540192	0.0684037	0.105076	0.115616	0.112646	0.132636	0.087364
PS(O-)38:6	0.190808	0.0976311	0.0578322	0.0288804	0.0622547	0.0415717	0.162151	0.0599163
PS(O-)40:0	1.4195	0.774936	0.947702	1.15952	1.26655	0.663359	1.30041	0.903598
PS(O-)40:1	0.13909	0.0333697	0.0562776	0.027037	0.161437	0.0151982	0.168196	0.0917155
PS(O-)40:2	0.456059	0.397463	0.551583	0.335812	0.525105	0.239596	0.657492	0.314142
PS(O-)40:3	0.00235082	0.0044603	0.00279833	0.00522306	0	0.00894015	0.011379	0.00468619
PS(O-)40:4	0.0622968	0.0345261	0.00901685	0.025808	0.0276473	0.00715212	0.0263139	0.0140586
PS(O-)40:5	0.496023	0.137278	0.148001	0.0983163	0.483924	0.14036	0.725411	0.326527
PS(O-)40:6	1.52333	0.710675	1.24433	1.1629	1.55559	0.791203	2.09445	1.58577
PS(O-)42:0	0.121067	0.0365084	0.0195883	0.0623694	0.0498811	0.0308435	0.0170685	0.0167364
PS(O-)42:1	0.0478	0.0158589	0.0413531	0.0190488	0.0348008	0.0308435	0.0330702	0.0205858
PS(O-)42:2	0.372213	0.180725	0.296001	0.182192	0.381842	0.151535	0.315056	0.478494
PS(O-)42:3	0.089723	0.0660786	0.062807	0.0611405	0.0305473	0.0192213	0.0821421	0.0177406
PS(O-)42:4	0.0262508	0.0090858	0.0149244	0.00737372	0.016047	0.0125162	0.0216912	0.0125523
PS(O-)42:5	0.025859	0.0145373	0.00466389	0.00215067	0.0125669	0.00447007	0.00675628	0.0130544
PS(O-)42:6	0.0203738	0.0211451	0.0220757	0.0119823	0.0233939	0.00894015	0.0440936	0.023431
PS(O-)44:0	0.00313443	0.00892061	0.00404204	0.00276515	0.00116003	0	0.00746746	0
PS(O-)44:1	0	0.0130505	0	0	0.00096669	0	0.00640068	0.00150628
PS(O-)44:2	0.00744427	0.00198236	0.00528574	0.00645201	0.00116003	0.00223504	0.00213356	0.00535565
PS(O-)44:3	0.018023	0.00677305	0	0.00276515	0.00328674	0.00447007	0.00604509	0
PS(O-)44:4	0.0489754	0.0180064	0.0425969	0.00860268	0.030354	0.00581109	0.0266695	0.0175732
PS(O-)44:6	0.0924656	0.0284138	0.054723	0.025808	0.0485277	0.0196683	0.0508499	0.0102092
LysoPS14:0	0	0.00495589	0	0.00583753	0.00135336	0.00491708	0	0
LysoPS14:1	0	0.00132157	0	0.00215067	0	0	0	0
LysoPS14:2	0	0	0.00310926	0	0	0	0.00284475	0.00167364
LysoPS16:0	3.1642	0.695477	1.15727	1.98077	1.02624	3.00925	1.32672	1.56586
LysoPS16:1	0.0109705	0.00231275	0.0096387	0.0202777	0.0114069	0.0196683	0.0160017	0.0065272
LysoPS16:2	0	0	0	0	0	0	0	0
LysoPS18:0	0.507777	0.223841	0.242211	0.506329	0.507511	0.851549	0.472228	0.254895
LysoPS18:1	1.09587	0.582978	0.481935	0.804043	0.656961	0.779134	0.588152	0.42795
LysoPS18:2	0.00470164	0.0046255	0	0.00645201	0.00425343	0.0062581	0	0
LysoPS20:0	0.0121459	0	0	0	0.00850685	0.0147512	0.00355593	0
LysoPS20:1	0	0.00396471	0.00342019	0.00460858	0	0.00581109	0.00284475	0.00100418
LysoPS20:2	0	0	0	0	0	0	0	0
LysoPS22:0	0	0	0	0	0	0	0	0
LysoPS22:1	0	0	0	0	0	0	0	0
LysoPS22:2	0	0	0	0	0	0	0	0
Cer28:1	25.2241	26.6615	69.6219	46.5399	53.4215	45.1001	36.033	27.1726
Cer28:2	99.98	65.5265	219.986	138.297	136.204	127.666	91.3306	94.651
Cer30:1	22.7313	18.2854	41.485	35.4228	27.8267	26.4043	26.8057	24.957
Cer30:2	20.2231	20.3885	78.2501	26.8705	38.7874	37.8519	33.3941	18.562
Cer32:1	17.3285	13.01	35.486	22.4708	23.3625	26.4899	14.5893	20.3515
Cer32:2	20.8959	14.4294	41.7418	42.0333	32.3844	26.9034	17.9977	24.5041
Cer34:1	19.7344	12.7229	43.4245	20.3238	20.9559	21.4572	20.6034	16.9727
Cer34:2	8.80343	8.97479	33.2622	18.3569	16.8362	15.7543	10.1739	11.5006
Cer36:1	10.4823	4.57247	11.3308	4.68969	9.75195	5.02838	4.52137	10.8951
Cer36:2	12.4932	6.9817	22.2094	13.2352	13.8847	20.9208	10.2432	8.47598
Cer38:1	11.6407	7.24898	13.9687	13.3219	8.96236	8.94372	6.75343	6.46192
Cer38:2	10.374	10.1011	27.3627	14.7708	9.90816	7.90376	9.41683	8.35615
Cer40:1	11.1879	9.99752	17.4995	16.4717	12.4823	19.909	11.0984	6.50912
Cer40:2	7.51342	3.9102	11.5658	7.54086	4.33656	4.73314	3.28142	7.86745
Cer42:1	18.9672	22.008	42.5564	28.2813	21.2551	32.7799	19.4741	23.0668
Cer42:2	15.0069	25.866	21.8282	13.7778	19.5263	23.3152	14.0452	7.04469
CerP28:1	15.5227	11.7574	33.6776	15.5672	21.2505	21.0592	16.3843	14.8264
CerP30:1	22.1081	13.2407	33.5321	25.7251	18.009	26.2431	15.554	15.5973
CerP34:1	6.65576	5.04047	16.6246	8.15227	8.30153	8.7039	5.21122	7.70979
CerP36:1	5.34263	4.11504	4.89895	7.91016	4.49239	7.04662	3.90619	5.14109
CerP38:1	4.07672	2.30284	3.7193	5.26054	6.0998	4.0966	1.73174	2.37891
CerP40:1	3.48568	0.91238	2.24862	6.54172	1.91404	4.94904	0	1.51967
CerP42:1	0.892332	0.329567	1.30216	3.76674	0.591226	2.64829	0	0.886025
CerP44:1	0.732085	0.607758	1.42528	0	1.37038	1.4407	0	0.783933
Cer30:1-OH	9.14606	7.13549	20.3259	11.6468	18.2603	7.68562	15.959	9.21071
Cer30:2-OH	13.7474	11.2172	38.4211	21.5337	24.1119	22.4442	19.4552	15.5361
Cer32:2-OH	27.172	11.6016	34.3194	17.4616	18.0852	25.9043	17.6865	24.8964
Cer32:1-OH	8.43024	4.69835	17.0617	11.0108	6.38246	12.8253	5.74568	8.18209
Cer34:1-OH	5.40689	2.72624	12.6422	9.13359	5.13853	6.17608	5.47401	5.5354
Cer36:1-OH	5.41394	2.47795	8.69784	7.28094	4.97342	3.61182	4.64156	5.05172
Cer38:1-OH	3.97896	1.93065	7.41869	2.06034	3.48394	2.95449	2.06209	3.58025
Cer42:1-OH	6.39227	5.96739	9.62067	10.9524	4.17803	10.9919	2.34336	4.30594
Cer44:1-OH	1.31254	1.461	2.80953	7.0333	1.89587	4.07537	0	0.786611
Cer36:2-OH	19.0052	16.0181	34.8299	20.0111	21.1875	19.8708	14.749	24.7642
Cer40:2-OH	11.558	11.9591	23.8804	10.3718	10.6695	12.9187	6.69867	9.09791
Cer42:2-OH	4.68852	3.37463	9.56097	7.27479	5.19073	9.30803	4.07723	6.001
Cer44:2-OH	3.19202	1.64139	1.9551	2.32395	3.45417	3.72893	0.652158	1.1518
DHCer28:0	126.877	119.868	310.129	162.978	118.316	127.274	157.347	102.308
DHCer28:1	34.302	30.691	76.1775	54.4759	63.9282	49.5798	41.7549	44.6109
DHCer30:0	16.1697	18.8806	41.6927	29.6897	29.9414	23.3251	20.3126	22.2336
DHCer30:1	27.9223	18.4407	86.8354	23.4976	39.1551	33.6773	36.2051	32.6671
DHCer32:0	28.0639	17.1628	64.7223	37.3504	31.7139	28.0736	24.877	21.5003
DHCer32:1	18.1908	13.2511	39.8657	14.8777	21.7203	19.4855	19.4552	15.8678
DHCer34:0	12.8702	9.3825	11.2854	19.5772	16.1213	12.2797	8.40481	14.8328
DHCer34:1	10.8741	8.48944	18.872	23.7975	12.9463	14.6317	10.6486	14.2725
DHCer36:0	10.7405	6.61479	13.1851	7.9329	7.15929	12.3104	6.87504	5.86812
DHCer36:1	11.4048	11.1019	34.8436	20.8947	22.7786	20.7749	17.3003	14.2919
DHCer38:0	5.22744	2.94413	17.0406	7.59678	6.13073	5.40409	2.37145	4.18109
DHCer38:1	10.058	6.76463	22.8978	10.9346	14.2784	14.4363	10.3584	8.05255
DHCer40:0	8.11484	3.97991	12.1821	5.14625	7.47791	8.00679	3.17118	5.57724
DHCer40:1	5.72758	4.41983	14.8654	6.47474	6.71539	6.68477	5.33284	8.48134
DHCer42:0	6.81366	2.60944	15.0712	5.31523	6.29507	8.39457	4.10639	5.55816
DHCer42:1	4.62779	3.77028	3.77962	4.43775	6.78692	4.02463	2.29998	7.47046
DHCer44:1	1.8689	2.67486	7.70226	3.90254	3.74572	4.07805	1.80215	2.02845
DHCer30:0-OH	15.0159	9.12991	31.6945	20.2728	19.4761	11.7737	15.7876	11.7115
DHCer32:0-OH	7.5671	5.31685	15.2571	10.6305	9.94026	6.51737	7.26513	7.01456
DHCer34:0-OH	10.0364	5.87092	14.3853	11.4766	9.32003	6.53592	5.46156	4.86527
DHCer36:0-OH	6.94139	3.64539	6.63081	6.30822	3.50676	6.62174	6.88678	6.2959
DHCer38:0-OH	4.85405	2.13549	8.91425	4.66818	4.92547	4.224	3.8077	4.7682
DHCer40:0-OH	1.79289	2.17944	3.22244	2.6994	2.68159	1.66376	0.791551	2.25071
DHCer42:0-OH	2.34044	0.741732	2.38169	1.87784	1.86107	4.15694	0	2.53992
DHCer44:0-OH	1.5533	1.23765	1.41409	3.64078	0	2.06204	0	2.30159
SM28:0	0.0732672	0.0206496	0.0516137	0	0.0212671	0.121139	0.0380485	0.0950628
SM28:1	0.0983427	0.0213103	0.143026	0.0651346	0.0282273	0.122256	0.0554726	0.0840167
SM28:2	0.0871763	0.0219711	0.088303	0.054074	0.0525878	0.0505118	0.0440936	0.0709623
SM30:0	2.83607	2.11385	4.65518	5.07865	2.75429	3.54991	2.28824	2.37255
SM30:2	0.081691	0.0175108	0.0945215	0.0374831	0.0568413	0.0473828	0.00817865	0.0354812
SM30:3	0.0409435	0.018502	0.0491263	0.0608332	0.0359608	0.0201153	0	0.0669456
SM32:0	0.531873	0.592725	2.77222	0.943222	1.5962	0.621787	1.06998	1.24452
SM32:1	16.119	21.5961	116.817	19.5527	54.5324	21.2308	53.8735	42.4603
SM32:2	0.0589664	0.0257706	0.133076	0.126582	0.090482	0.0485003	0.043738	0.0589121
SM32:3	0.0920738	0.0944924	0.294136	0.227357	0.15467	0.10013	0.156106	0.150962
SM34:0	13.5378	9.01989	20.9769	16.3844	15.5312	9.36659	10.7204	12.8298
SM34:1	194.781	110.095	449.523	195.04	305.665	151.621	256.897	180.144
SM34:2	0.384751	0.270096	1.15416	0.331818	0.617907	0.351124	0.495697	0.542594
SM34:3	0.0662148	0.186011	0.519246	0.103847	0.256752	0.145948	0.0945879	0.216569
SM36:0	0.19218	0.270096	0.763012	0.306624	0.443903	0.224621	0.257094	0.374561
SM36:1	1.65165	1.68599	7.31298	1.19147	3.51101	1.62979	3.17296	3.23247
SM36:2	0.134584	0.0791291	0.329581	0.310311	0.297353	0.13969	0.138681	0.366527
SM38:0	0.351252	0.299171	2.19327	0.758265	0.638401	0.413705	1.25773	0.592134
SM38:1	3.25843	2.83081	13.8617	3.68871	6.87508	3.78459	7.16236	5.47481
SM38:2	0.306782	0.242013	1.85374	0.200934	0.617907	0.237584	0.57535	0.557657
SM38:3	0.128512	0.116959	0.833903	0.10569	0.232005	0.182826	0.214778	0.245021
SM40:0	0.955021	0.357815	2.25483	0.756421	1.04054	0.852666	0.674205	1.02092
SM40:1	18.1718	7.96379	36.1066	10.7054	20.3851	14.4857	13.5947	15.6248
SM40:2	5.306	7.29194	34.422	6.7574	18.4073	7.7663	15.8424	14.5838
SM40:3	0.574188	0.391185	2.42833	0.663021	0.844499	0.522552	0.872271	1.03264
SM42:0	0.535204	0.415304	1.65226	0.315227	0.675522	0.44589	0.609132	0.579414
SM42:1	12.5354	6.69045	25.5817	12.5261	16.5775	8.37379	9.11422	9.98393
SM42:2	21.4593	22.963	48.9503	28.8104	29.9669	23.0819	18.7177	15.03
SM42:3	1.62207	0.896356	3.90025	2.12302	1.74777	1.81396	1.77761	1.6318
SM44:0	0.201975	0.337661	0.892357	0.299865	0.510025	0.231103	0.465827	0.295565
SM44:1	0.505622	0.485512	0.905416	0.593585	0.794231	0.486344	0.611976	0.679498
SM44:2	1.1092	0.670037	2.5782	0.926631	1.04789	0.821152	1.85762	0.968703
SM44:3	0.144771	0.104735	0.404826	0.0725083	0.14539	0.212999	0.0142237	0.114142
SM30:0-OH	0.0526976	0.00280834	0.0485044	0.0497726	0	0.0167628	0.0110234	0.0301255
SM30:1-OH	0.041923	0.00842502	0.0901685	0.116751	0.0367341	0.0574404	0.0472939	0.0639331
SM30:2-OH	0.155938	0.0959791	0.475095	0.292491	0.181351	0.159805	0.186331	0.27046
SM30:3-OH	0.149473	0.0379952	0.0901685	0.202163	0.0336407	0.117563	0.0472939	0.0920502
SM32:0-OH	0.061709	0.0328741	0.0982526	0.109991	0.0734683	0.0368781	0.0366261	0.0321339
SM32:1-OH	0.978333	0.946245	4.69747	1.11343	2.81809	1.15507	2.68935	2.69523
SM32:2-OH	29.8962	31.7544	173.889	49.1588	108.015	39.3503	93.3273	93.2385
SM32:3-OH	0.118129	0.157102	0.297867	0.157921	0.15003	0.174109	0.148994	0.2159
SM34:0-OH	30.3166	28.0386	43.9718	59.0783	28.2261	25.6365	20.3559	21.4835
SM34:1-OH	2.29421	1.51419	6.89572	2.44869	3.86095	1.74757	2.90413	4.1031
SM34:2-OH	24.0097	22.7366	97.78	28.2174	66.3844	29.0883	67.6339	53.8142
SM36:0-OH	0.200016	0.146694	0.516759	0.245791	0.44197	0.176121	0.331413	0.360837
SM36:1-OH	0.363202	1.37642	3.90523	0.707263	1.26597	0.539091	1.71218	0.891381
SM36:2-OH	1.71747	1.39806	8.96213	1.86187	3.26277	2.21291	4.98578	3.87414
SM36:3-OH	0.235082	0.492946	1.7785	0.142559	0.670495	0.462876	0.678828	0.70728
SM38:0-OH	0.322846	0.243665	1.39668	0.198476	0.706842	0.23222	0.467605	0.457238
SM38:1-OH	0.303452	0.556216	1.83073	0.62861	0.850685	0.342855	0.715098	0.808368
SM38:2-OH	6.88477	5.9887	23.8287	6.11589	12.9629	5.94229	12.1033	11.8196
SM38:3-OH	0.257415	0.378961	1.87364	0.301708	0.754403	0.386885	0.678117	0.887364
SM40:0-OH	1.38581	1.20395	2.62359	1.50547	1.78992	1.57391	1.25062	1.42527
SM40:1-OH	1.03495	0.497076	2.45383	0.79882	1.38739	0.812883	1.13612	0.819414
SM40:2-OH	18.7319	9.54224	38.1233	14.7438	22.1696	15.7695	20.3321	18.7809
SM40:3-OH	5.85198	10.5131	34.3499	10.4215	20.7927	12.5848	13.6839	14.3414
SM40:4-OH	0.583591	0.71084	3.13476	0.51739	2.03043	1.17585	1.8882	1.72318
SM42:0-OH	1.78682	1.37856	2.54897	1.67015	1.11092	1.15753	1.58915	1.35029
SM42:1-OH	4.52435	5.43827	10.3004	6.27565	6.50465	4.03625	5.58602	3.60837
SM42:2-OH	6.57544	2.57293	12.0179	3.46872	8.03163	3.71038	6.83522	5.50795
SM42:3-OH	4.30416	4.90319	9.85262	4.47155	5.07356	3.85745	5.28732	3.28502
HexCer28:1	8.88591	4.61608	11.4719	12.0548	10.1839	9.09593	6.08812	9.19766
HexCer28:2	3.50762	3.93713	4.64523	6.2818	3.46152	5.13231	3.68644	1.83866
HexCer30:1	7.37296	5.60677	6.88639	7.80447	8.0556	10.6426	3.72057	8.24703
HexCer30:2	2.52263	2.11815	6.24775	1.72545	5.34656	4.53489	1.98457	1.93674
HexCer32:1	4.4215	3.81273	5.0712	7.50399	5.9954	12.2272	2.37252	3.56519
HexCer32:2	3.35795	2.62646	4.32933	3.60698	4.27469	4.41084	1.0234	3.61808
HexCer34:1	3.89433	1.81683	5.06561	5.85781	5.02291	5.92799	2.23099	3.16485
HexCer34:2	4.40975	2.2883	3.83434	7.02163	4.70236	3.65339	2.00519	2.93724
HexCer36:1	1.66908	0.666402	3.09371	3.92221	0.61752	2.59957	0.389375	1.38845
HexCer36:2	1.58269	1.12185	1.03849	2.66314	1.68165	3.09843	0.538724	0.85523
HexCer38:1	1.34937	0	0.558423	1.54234	1.20101	1.88302	0.25745	0.587113
HexCer38:2	3.35364	0.16404	1.38549	2.80755	0.92686	0.759912	0	0.464603
HexCer40:1	1.34506	0.704398	3.44755	1.00406	1.10396	2.82777	0.259939	2.49506
HexCer40:2	0.316577	0.221694	0.407313	0.554873	0.378168	1.68768	0	0.77523
HexCer42:1	1.51412	0.501206	1.0018	2.11319	1.00574	0.461088	0	0.494728
HexCer42:2	0.927203	0.228632	0.666003	1.95588	0.377008	1.75428	0.4132	0.692552
HexCer44:1	0	0.457924	0.591381	0.578223	0	0.581556	0.697319	0
HexCer44:2	0.390824	0.34939	0.513028	0.457171	1.09545	0.928211	0	1.02828
HexCer30:2-OH	6.04024	5.55803	8.70904	6.73098	6.40063	8.60489	2.14885	4.87665
HexCer30:1-OH	4.58547	2.38164	4.51527	8.65552	4.85548	6.31688	2.75798	4.23933
HexCer32:2-OH	3.36951	1.40665	3.09371	4.1852	3.24227	6.58017	1.6656	2.79364
HexCer32:1-OH	5.51287	4.17369	8.69722	10.9131	4.39495	9.15091	3.6267	3.91163
HexCer34:2-OH	1.39129	0.590742	1.29656	5.18373	1.64646	1.5424	0.7279	0.888368
HexCer34:1-OH	1.93061	1.01199	2.24551	6.46368	3.63436	6.56251	1.62862	0.808033
HexCer36:1-OH	2.81491	1.0979	1.63858	2.81615	2.55476	3.18247	0.916364	0.606862
HexCer36:2-OH	2.84743	0.946245	1.65599	1.56999	1.27641	1.48205	0.234336	0.899749
HexCer38:1-OH	1.42675	0.462385	1.161	5.05162	0.542119	1.12802	0	0.432134
HexCer38:2-OH	0.738158	0.587108	0.667869	1.36783	0.712256	2.34478	0	0.865607
HexCer40:1-OH	0.807703	0	1.29034	0	1.23852	0.948549	0.232558	1.48351
HexCer40:2-OH	1.73491	0.633528	1.56644	1.49502	1.62172	0.775558	0.38333	1.45841
HexCer42:2-OH	0.405125	0.428354	0.884273	0.755807	0.597413	1.81351	0.297632	0.536569
HexCer42:1-OH	0.144967	0	1.83384	0.766253	0.565706	1.16512	0.336036	0.580418
HexCer44:2-OH	0.779885	0.378961	0.9135	0.796362	0.624867	0.763712	0.411066	0.373556
HexCer44:1-OH	0	0.0976311	0.42659	0	0	0.554513	0.191665	0
HexDHCer28:0	9.94887	5.27687	7.35029	13.4466	9.83779	7.52067	6.0554	7.65858
HexDHCer28:1	4.47792	3.42865	6.34413	5.13211	4.57514	3.97971	4.24828	4.18711
HexDHCer30:0	5.38064	3.4797	4.593	12.6982	6.1551	9.52952	1.97034	5.89891
HexDHCer30:1	4.34157	2.44276	3.93757	3.80607	4.76422	2.37115	1.27694	3.43766
HexDHCer32:0	10.0047	4.85281	4.39214	16.6929	6.02363	10.6269	2.33198	5.37439
HexDHCer32:1	5.96403	4.20144	4.79075	8.96338	4.15521	9.92401	1.54648	3.45674
HexDHCer34:0	5.29855	3.19143	4.18942	18.0712	2.89813	9.92736	2.2982	4.95264
HexDHCer34:1	6.1903	1.78016	4.00721	6.30515	3.30414	5.57038	1.92269	2.18209
HexDHCer36:0	2.60079	1.70086	3.59741	4.77203	2.01226	5.54445	1.09914	3.5759
HexDHCer36:1	4.09317	2.17927	2.20757	16.1405	3.86443	6.17876	3.24692	3.59967
HexDHCer38:0	1.18932	0.603132	0.746844	1.04768	0.904433	1.53703	0.759192	0.51046
HexDHCer38:1	1.46946	0.627086	1.57142	2.12855	0.694082	2.01287	0	1.26226
HexDHCer40:0	1.93806	1.82757	3.78148	4.29827	1.21996	3.49314	0.378707	1.97289
HexDHCer40:1	3.04137	2.1687	7.16436	5.78039	1.22847	4.36458	0.583173	3.10795
HexDHCer42:0	0.951495	0.638484	1.3917	4.49429	0.955088	0.5078	0	0.654393
HexDHCer42:1	1.57995	1.00142	0.323363	6.88276	0.288846	2.80162	0	1.43498
HexDHCer44:0	0.383184	0	0.764256	3.04596	0.281113	1.64566	0.209445	0
HexDHCer44:1	0.582808	0	0	0	0.230845	0.301953	0	0.440167
HexDHCer30:0-OH	7.21957	5.41811	8.68478	19.2264	6.99805	13.5175	4.50324	8.10544
HexDHCer32:0-OH	7.27814	3.614	4.67881	22.9446	3.3459	11.7313	1.40282	6.35582
HexDHCer34:0-OH	3.71469	1.82212	2.02288	13.2088	2.8931	5.20272	0	3.92904
HexDHCer36:0-OH	4.08671	2.0866	3.38287	17.4444	3.06943	7.577	0.71012	4.20485
HexDHCer38:0-OH	2.16217	1.00109	0.952055	7.86285	0.526652	2.63421	0.784439	2.88502
HexDHCer40:0-OH	0.370842	0	1.08327	1.95281	0.708389	0.541773	0.205177	0.940921
HexDHCer42:0-OH	0.687223	0	0	1.18901	0.388995	1.47937	0	0.617238
HexDHCer44:0-OH	0.277201	0.419929	0.372489	1.02433	0	0.729516	0	0

## Sheet: Figure 2b
nmols of heavy sphingosine /40 embryos (n=3 independent experiments)
		Heavy sphingosine (nmols)	% Heavy sphingosine relative to control MO
experiment 1	Control MO-1	0.0419765	100
experiment 2	Control MO-2	0.0443402	100
experiment 3	Control MO-3	0.044944	100
experiment 1	Control MO-1 + Myriocin	0.0212384	50.596
experiment 2	Control MO-2 + Myriocin	0.0248352	56.0106
experiment 3	Control MO-3 + Myriocin	0.0373946	83.2027
experiment 1	wnt5a MO-1	0.0484883	115.513
experiment 2	wnt5a MO-2	0.0382765	86.3247
experiment 3	wnt5a MO-3	0.0327452	72.8578

## Sheet: Figure 2c
nmols of heavy sphingosine /40 embryos (n=3 independent experiments)
		Heavy sphingosine (nmols)	% Heavy sphingosine relative to control MO
experiment 1	Control MO-1	0.0136349	100
experiment 2	Control MO-2	0.00888487	100
experiment 3	Control MO-3	0.0149809	100
experiment 1	Control MO-1 + Myriocin	0.00248706	18.2405
experiment 2	Control MO-2 + Myriocin	0.00332658	37.441
experiment 3	Control MO-3 + Myriocin	0.00715856	47.7845
experiment 1	wnt5b MO-1	0.00547665	40.1665
experiment 2	wnt5b MO-2	0.00573404	64.5372
experiment 3	wnt5b MO-3	0.00566128	37.7899

## Sheet: Figure 2d
nmols of sphinganine/270 embryos (n=3 independent experiments)
		sphinganine (nmols)	% sphinganine relative to control MO
experiment 1	Control MO-1	1.3814	100
experiment 2	Control MO-2	1.57029	100
experiment 3	Control MO-3	1.7981	100
experiment 1	wnt5a MO-1	0.89346	64.6779
experiment 2	wnt5a MO-2	1.40251	89.3153
experiment 3	wnt5a MO-3	0.768859	42.7596

## Sheet: Figure 2e
nmols of sphingosine/270 embryos (n=3 independent experiments)
		sphingosine (nmols)	% sphingosine relative to control MO
experiment 1	Control MO-1	0.57858	100
experiment 2	Control MO-2	0.806734	100
experiment 3	Control MO-3	1.09165	100
experiment 1	wnt5a MO-1	0.362414	62.6385
experiment 2	wnt5a MO-2	0.485432	60.1725
experiment 3	wnt5a MO-3	0.878461	80.4709

## Sheet: Figure 2f
nmols of sphinganine/270 embryos (n=3 independent experiments)
		sphinganine (nmols)	% sphinganine relative to control MO
experiment 1	Control MO-1	0.316313	100
experiment 2	Control MO-2	0.365546	100
experiment 3	Control MO-3	0.319562	100
experiment 1	wnt5b MO-1	0.25087	79.3108
experiment 2	wnt5b MO-2	0.267245	73.1084
experiment 3	wnt5b MO-3	0.270505	84.6486

## Sheet: Figure 2g
nmols of sphingosine/270 embryos (n=3 independent experiments)
		sphingosine (nmols)	% sphingosine relative to control MO
experiment 1	Control MO-1	0.314117	100
experiment 2	Control MO-2	0.422159	100
experiment 3	Control MO-3	0.398853	100
experiment 1	wnt5b MO-1	0.244331	77.7836
experiment 2	wnt5b MO-2	0.261602	61.9676
experiment 3	wnt5b MO-3	0.280733	70.3851

## Sheet: Figure 2h
Cell division angle in wnt5a morpholino-injected embryos N= 7 independent experiments; n= 273 cell divisions analyzed
Wnt5a MO 4ng	angle (degrees)	angle (radians)
embryo 1 (exp. 1)	135.807	2.37028
	143.616	2.50657
	59.036	1.03037
	128.234	2.23811
	178.727	3.11937
	98.973	1.7274
	75.141	1.31146
	47.643	0.831527
	166.675	2.90903
	90	1.5708
	178.452	3.11457
	91.397	1.59518
	63.435	1.10715
	41.186	0.718831
	50.389	0.879454
	109.855	1.91733
	128.454	2.24195
	105.524	1.84174
	9.462	0.165143
	4.086	0.0713142
	158.962	2.77441
	160.346	2.79857
	130.601	2.27942
	146.725	2.56083
	37.476	0.65408
	135	2.35619
	62.301	1.08736
	79.461	1.38686
	96.71	1.68791
	112.38	1.9614
	121.608	2.12246
	66.801	1.1659
	60.524	1.05634
	100.539	1.75474
	70.974	1.23873
	118.301	2.06474
	61.858	1.07963
	165.677	2.89161
	54.605	0.953037
	46.591	0.813166
	45	0.785398
	176.121	3.07389
	62.241	1.08631
	171.87	2.9997
	118.496	2.06815
	62.622	1.09296
embryo 2 (exp. 2)	140.599	2.45392
	107.103	1.8693
	82.405	1.43824
	36.027	0.62879
	102.804	1.79427
	145.67	2.54242
	141.667	2.47256
	124.38	2.17084
	56.31	0.982795
	158.962	2.77441
	154.722	2.70041
	27.181	0.474398
	136.771	2.3871
	116.565	2.03444
	144.926	2.52944
	9.462	0.165143
	155.462	2.71332
	117.512	2.05097
	56.31	0.982795
	174.289	3.04192
	29.932	0.522412
	28.443	0.496424
	59.534	1.03906
	17.592	0.307038
	138.532	2.41784
	121.329	2.11759
	111.571	1.94728
	8.366	0.146014
	18.435	0.321751
	1.548	0.0270177
	119.197	2.08038
	11.976	0.209021
	80.538	1.40565
	155.056	2.70624
	6.34	0.110654
	30.964	0.540424
	141.34	2.46685
	114.775	2.0032
	112.834	1.96932
	14.47	0.252549
	90	1.5708
	8.531	0.148894
	112.543	1.96425
	2.936	0.0512429
	9.728	0.169786
	14.036	0.244974
	62.301	1.08736
	159.444	2.78282
	112.068	1.95596
	55.62	0.970752
	71.075	1.24049
	96.34	1.68145
	115.346	2.01317
	176.82	3.08609
	16.189	0.282551
embryo 3 (exp.3)	171.573	2.99451
	40.764	0.711466
	84.401	1.47308
	54.462	0.950541
	42.274	0.73782
	0	0
	113.806	1.98629
	90	1.5708
	95.29	1.66312
	62.447	1.08991
	69.146	1.20683
	62.354	1.08828
	46.736	0.815697
	139.686	2.43798
	72.3	1.26187
	22.714	0.396434
	60.255	1.05165
	166.931	2.9135
	100.125	1.74751
	173.29	3.02448
	73.61	1.28474
	50.793	0.886505
	92.121	1.60781
	135	2.35619
	73.856	1.28903
	18.435	0.321751
	63.435	1.10715
	120.735	2.10722
	14.265	0.248971
	122.152	2.13195
	90.909	1.58666
	68.405	1.19389
	143.696	2.50797
	127.504	2.22536
	85.986	1.50074
	134.145	2.34127
embryo 4 (exp. 4)	159.444	2.78282
	152.301	2.65815
	119.745	2.08994
	65.298	1.13967
	154.44	2.69549
	164.055	2.8633
	74.539	1.30095
	157.964	2.75699
	17.969	0.313618
	84.958	1.4828
	146.004	2.54825
	90	1.5708
	91.818	1.60253
	42.184	0.73625
	2.291	0.0399855
	161.565	2.81984
	79.992	1.39612
	111.251	1.9417
	102.529	1.78947
	158.962	2.77441
	82.461	1.43922
	94.764	1.65394
	145.305	2.53605
	67.751	1.18248
	16.699	0.291453
	171.741	2.99745
	120.964	2.11122
	172.093	3.00359
	56.634	0.98845
	115.942	2.02357
	167.005	2.91479
	6.633	0.115768
	14.621	0.255185
	73.54	1.28352
	102.848	1.79504
	142.306	2.48371
	64.537	1.12638
	34.186	0.596658
	99.462	1.73594
	96.654	1.68693
	46.591	0.813166
embryo 5 (exp. 5)	7.667	0.133814
	65.037	1.13511
	72.387	1.26339
	114.717	2.00219
	69.341	1.21023
	117.597	2.05245
	97.237	1.69711
	173.884	3.03485
	158.199	2.76109
	24.905	0.434674
	10.539	0.18394
	166.13	2.89952
	121.201	2.11536
	61.631	1.07566
	175.389	3.06112
	97.496	1.70163
	89.17	1.55631
	114.677	2.00149
	177.917	3.10524
	102.875	1.79551
embryo 6 (exp. 6)	130.515	2.27792
	71.565	1.24904
	173.157	3.02216
	57.894	1.01044
	150.945	2.63449
	8.017	0.139923
	168.261	2.93671
	164.157	2.86508
	173.66	3.03094
	164.745	2.87534
	171.203	2.98806
	61.113	1.06662
	22.068	0.385159
	113.286	1.97721
	29.836	0.520736
	121.283	2.11679
	141.563	2.47074
	50.356	0.878878
	80.028	1.39675
	61.091	1.06624
	164.055	2.8633
	140.29	2.44852
	34.287	0.598421
	53.393	0.931884
	162.962	2.84422
	136.469	2.38183
	136.818	2.38792
	174.864	3.05195
	147.653	2.57703
	149.967	2.61742
	148.496	2.59174
	152.049	2.65376
	150.876	2.63328
	148.299	2.58831
	155.493	2.71386
	20.638	0.360201
	31.373	0.547562
	51.563	0.899944
	150.832	2.63252
	164.932	2.87861
	11.821	0.206315
	134.493	2.34735
	49.611	0.865875
embryo 7 (exp. 7)	53.13	0.927293
	173.66	3.03094
	123.69	2.1588
	115.974	2.02413
	138.122	2.41068
	90	1.5708
	144.904	2.52905
	147.475	2.57392
	60.124	1.04936
	135.843	2.37091
	148.627	2.59403
	37.569	0.655703
	140.572	2.45344
	24.362	0.425197
	53.31	0.930435
	18.138	0.316568
	120.114	2.09638
	86.947	1.51751
	141.953	2.47755
	112.681	1.96665
	74.055	1.2925
	117.198	2.04549
	168.69	2.9442
	161.323	2.81562
	82.6	1.44164
	165.44	2.88747
	85.795	1.49741
	112.068	1.95596
	144.62	2.5241
	74.678	1.30338
	76.715	1.33893
	24.647	0.430171

## Sheet: Figure 2i
Cell division angle in wnt5a morpholino-injected embryos + sphinganine N= 6 independent experiments; n= 204 cell divisions analyzed
Wnt5a MO 4ng + sphinganine (0.5nl of 10mM)	angle (degrees)	angle (radians)
embryo 1 (exp. 1)	135.971	2.37314
	136.79	2.38744
	45	0.785398
	71.565	1.24904
	138.094	2.41019
	91.005	1.58834
	130.815	2.28315
	162.474	2.83571
	151.928	2.65164
	155.898	2.72093
	164.846	2.87711
	36.119	0.630395
	43.919	0.766531
	6.52	0.113795
	41.309	0.720978
	155.433	2.71282
	91.219	1.59207
	175.486	3.06281
	90.924	1.58692
	128.66	2.24554
	66.949	1.16848
	16.189	0.282551
	70.115	1.22374
	177.397	3.09616
	28.61	0.499339
	7.496	0.13083
	93.18	1.6263
	36.193	0.631687
	135	2.35619
	145.981	2.54785
	17.447	0.304508
	96.203	1.67906
	13.392	0.233734
	33.024	0.576378
	166.827	2.91168
	6.34	0.110654
	17.592	0.307038
	33.341	0.58191
embryo 2 (exp. 2)	63.997	1.11696
	157.011	2.74036
	133.958	2.33801
	162.979	2.84452
	115.974	2.02413
	145.923	2.54684
	110.556	1.92957
	127.349	2.22266
	94.764	1.65394
	69.775	1.2178
	80.538	1.40565
	108.925	1.9011
	98.13	1.71269
	116.565	2.03444
	126.158	2.20187
	24.624	0.42977
	71.565	1.24904
	108.435	1.89255
	25.514	0.445303
	76.701	1.33868
	108.435	1.89255
	171.254	2.98895
	121.504	2.12064
	115.769	2.02055
	119.745	2.08994
	132.614	2.31455
	171.254	2.98895
	39.806	0.694746
	109.983	1.91957
	54.058	0.94349
	105.018	1.83291
	145.491	2.5393
	96.981	1.69264
	118.61	2.07014
	119.604	2.08748
	151.504	2.64424
embryo 3 (exp. 3)	99.926	1.74404
	85.236	1.48765
	108.435	1.89255
	93.468	1.63132
	95.194	1.66145
	90	1.5708
	104.744	1.82813
	83.991	1.46592
	150.945	2.63449
	164.745	2.87534
	119.745	2.08994
	88.531	1.54516
	119.745	2.08994
	109.29	1.90747
	117.897	2.05769
	101.634	1.77385
	108.004	1.88503
	106.189	1.85335
	102.804	1.79427
	85.914	1.49948
	143.746	2.50884
	79.563	1.38864
	104.036	1.81577
	177.064	3.09035
	81.027	1.41419
	110.556	1.92957
	88.452	1.54378
	142.765	2.49172
	126.87	2.2143
	141.582	2.47107
	180	3.14159
	78.69	1.3734
	100.305	1.75065
	125.362	2.18798
	164.055	2.8633
	99.66	1.7394
	122.125	2.13148
embryo 4 (exp. 4)	73.009	1.27425
	32.152	0.561158
	156.448	2.73053
	115.145	2.00966
	78.232	1.36541
	58.325	1.01796
	114.702	2.00193
	91.169	1.5912
	94.97	1.65754
	104.744	1.82813
	92.203	1.60925
	79.16	1.3816
	110.854	1.93477
	117.216	2.04581
	61.928	1.08085
	117.699	2.05424
	82.03	1.43169
	117.031	2.04258
	61.991	1.08195
	43.493	0.759096
	94.467	1.64876
	80.961	1.41304
	126.469	2.2073
	121.701	2.12408
	126.87	2.2143
	56.889	0.9929
	126.87	2.2143
	172.405	3.00903
	126.254	2.20355
	113.051	1.97311
	128.157	2.23676
	61.821	1.07898
	14.036	0.244974
	55.62	0.970752
	60.573	1.0572
	3.366	0.0587478
	19.29	0.336674
embryo 5 (exp. 5)	169.287	2.95462
	67.479	1.17773
	45.939	0.801787
	113.962	1.98901
	76.504	1.33525
	33.389	0.582748
	161.565	2.81984
	78.906	1.37717
	162.3	2.83267
	78.486	1.36984
	157.249	2.74451
	7.595	0.132558
	69.717	1.21679
	132.797	2.31774
	68.629	1.1978
	121.185	2.11508
	90	1.5708
	72.525	1.2658
	76.218	1.33026
	148.201	2.5866
	70.974	1.23873
	107.745	1.88051
	105.593	1.84295
	69.326	1.20997
	82.674	1.44293
	57.011	0.99503
	41.711	0.727994
	151.699	2.64765
	106.091	1.85164
	87.397	1.52537
	85.101	1.48529
	20.556	0.35877
	38.047	0.664045
	110.45	1.92772
embryo 6 (exp. 6)	134.193	2.34211
	59.886	1.04521
	56.725	0.990038
	95.528	1.66728
	56.31	0.982795
	142.028	2.47886
	87.917	1.53444
	112.782	1.96842
	74.805	1.30559
	97.001	1.69299
	108.166	1.88785
	81.327	1.41942
	87.064	1.51955
	120.466	2.10253
	67.671	1.18108
	58.276	1.01711
	36.384	0.635021
	68.629	1.1978
	44.444	0.775694
	82.349	1.43726
	113.334	1.97805
	98.005	1.71051

[truncated: 59 more sheets: Figure 2j, Figure 2k, Figure 3b, Figure 3c-d, Figure 3e-f, Figure 4b, Figure 4c, Figure 4d, Figure 4e, Figure 4f, Figure 4g, Figure 5c, Figure 5d, Figure 5f, Figure 5g, Figure 6a, Figure 6b, Figure 6c, Figure 6d, Figure 7a …]
